# Supplementary material for: Functional Microbial Features Driving Community Assembly During Seed Germination and Emergence
Source: Front Plant Sci. 2018 Jun 29;9:902. doi: 10.3389/fpls.2018.00902 (PMC6034153; doi:10.3389/fpls.2018.00902)
Supplement: Supplementary file 1 [file Table_1.xlsx]

## Sheet: Sup table 1
Develop. Stage	Plant	Sample	Raw reads	Clean reads	Clark class	%PlantReads	% Clark class
Seeds	Bean	BS1	28402468	23089350	3121799	18.7065	13.5205
	Bean	BS2	21786344	17993790	3224472	17.4079	17.9199
	Bean	BS3	26619862	20887772	2430757	21.5331	11.6372
	Radish	RS1	22119296	19684590	678868	11.0072	3.44873
	Radish	RS2	28550936	25663632	908793	10.1128	3.54117
	Radish	RS3	26779832	24099566	959993	10.0085	3.98345
Germinating Seeds	Bean	BG1	30636266	19466122	2285383	36.4605	11.7403
	Bean	BG2	36522714	20982332	1836197	42.5499	8.75116
	Bean	BG3	37800208	21666676	2061526	42.6811	9.51473
	Radish	RG1	30529940	19090776	213765	37.4687	1.11973
	Radish	RG2	24619548	16322440	175393	33.7013	1.07455
	Radish	RG3	44505980	28738800	191623	35.4271	0.666775
Seedlings	Bean	BP1	24264432	23364886	10824961	3.70726	46.33
	Bean	BP2	33653188	30327050	12484559	9.88357	41.1664
	Bean	BP3	25805430	24675894	9608770	4.37713	38.9399
	Radish	RP1	25434104	18654226	4351957	26.6566	23.3296
	Radish	RP2	18005376	12788956	2983568	28.9715	23.3293
	Radish	RP3	22176616	15726392	3629807	29.0857	23.081
Total (reads)			508212540	383223250
Total (reads bp)(*150)			508.213	57483487500
Total (reads Gb)				57.4835
Average reads (bp)				2.12902e+07
Table S1	General statistics of the 18 metagenomes used in this study

## Sheet: Sup table 2
Bin Id	Plant sample	Marker lineage	# genomes	# markers	# marker sets	0	1	2	3	4	5+	Completeness	Contamination Strain	heterogeneity
beanbin.9	Bean	k__Bacteria (UID203)	5449	104	58	0	18	56	28	2	0	100.00	82.92	100.00
beanbin.3	Bean	k__Bacteria (UID203)	5449	104	58	0	25	24	23	16	16	100.00	232.65	100.00
beanbin.21	Bean	f__Moraxellaceae (UID4680)	86	689	365	0	689	0	0	0	0	100.00	0.00	0.00
beanbin.17	Bean	f__Enterobacteriaceae (UID5054)	223	876	305	35	834	7	0	0	0	99.29	1.32	14.29
beanbin.5	Bean	o__Pseudomonadales (UID4488)	185	813	308	41	59	657	53	3	0	98.81	100.90	90.29
beanbin.15	Bean	f__Pseudomonadaceae (UID4490)	183	844	321	47	791	6	0	0	0	98.79	0.51	16.67
beanbin.13	Bean	f__Enterobacteriaceae (UID5103)	157	1005	324	51	946	8	0	0	0	98.03	1.41	12.50
beanbin.7	Bean	k__Bacteria (UID203)	5449	103	57	11	48	18	22	4	0	96.81	106.30	96.30
beanbin.19	Bean	f__Enterobacteriaceae (UID5124)	134	1173	336	73	1094	6	0	0	0	96.58	0.72	50.00
beanbin.8	Bean	o__Pseudomonadales (UID4488)	185	813	308	67	266	337	135	8	0	95.75	89.67	44.18
beanbin.14	Bean	f__Pseudomonadaceae (UID4490)	183	844	321	75	652	116	1	0	0	94.30	13.29	96.64
beanbin.24	Bean	f__Enterobacteriaceae (UID5054)	223	876	305	39	830	7	0	0	0	93.44	0.79	14.29
beanbin.18	Bean	k__Bacteria (UID203)	5449	101	57	4	16	76	5	0	0	92.98	83.25	98.90
beanbin.12	Bean	g__Pseudomonas (UID4525)	39	1389	369	128	1241	19	1	0	0	92.47	2.27	22.73
beanbin.4	Bean	k__Bacteria (UID203)	5449	104	58	37	6	10	2	25	24	85.42	273.62	93.81
beanbin.10	Bean	k__Bacteria (UID203)	5449	104	58	11	9	24	15	30	15	84.48	164.78	99.54
beanbin.26	Bean	f__Enterobacteriaceae (UID5054)	223	876	305	242	633	1	0	0	0	72.72	0.08	0.00
beanbin.23	Bean	k__Bacteria (UID203)	5449	103	57	63	40	0	0	0	0	57.89	0.00	0.00
beanbin.11	Bean	k__Bacteria (UID203)	5449	103	57	68	34	1	0	0	0	57.02	1.75	100.00
beanbin.2	Bean	k__Archaea (UID2)	207	149	107	77	36	22	8	1	5	41.21	29.02	24.51
beanbin.33	Bean	k__Bacteria (UID203)	5449	104	58	75	29	0	0	0	0	39.48	0.00	0.00
beanbin.22	Bean	k__Bacteria (UID203)	5449	103	57	78	22	2	1	0	0	37.19	7.02	100.00
beanbin.20	Bean	k__Bacteria (UID203)	5449	103	57	82	21	0	0	0	0	35.96	0.00	0.00
beanbin.34	Bean	k__Bacteria (UID203)	5449	104	58	81	23	0	0	0	0	34.31	0.00	0.00
beanbin.1	Bean	k__Archaea (UID2)	207	149	107	91	23	13	15	5	2	34.14	37.56	46.02
beanbin.6	Bean	k__Archaea (UID2)	207	149	107	99	40	7	2	1	0	29.54	4.24	0.00
beanbin.25	Bean	k__Bacteria (UID203)	5449	103	57	88	14	0	1	0	0	23.68	3.51	100.00
beanbin.40	Bean	k__Bacteria (UID203)	5449	103	57	89	14	0	0	0	0	21.93	0.00	0.00
beanbin.59	Bean	root (UID1)	5656	56	24	36	0	0	19	1	0	18.18	36.83	98.41
beanbin.44	Bean	root (UID1)	5656	56	24	38	0	0	0	0	18	17.42	89.60	100.00
beanbin.38	Bean	root (UID1)	5656	56	24	53	3	0	0	0	0	12.50	0.00	0.00
beanbin.32	Bean	root (UID1)	5656	56	24	53	3	0	0	0	0	12.50	0.00	0.00
beanbin.27	Bean	root (UID1)	5656	56	24	53	3	0	0	0	0	12.50	0.00	0.00
beanbin.37	Bean	k__Bacteria (UID203)	5449	103	57	97	6	0	0	0	0	8.77	0.00	0.00
beanbin.65	Bean	k__Bacteria (UID203)	5449	103	58	84	4	2	9	4	0	6.66	12.10	100.00
beanbin.51	Bean	k__Bacteria (UID203)	5449	104	58	96	8	0	0	0	0	5.80	0.00	0.00
beanbin.28	Bean	root (UID1)	5656	56	24	52	0	0	0	1	3	5.45	39.44	100.00
beanbin.16	Bean	o__Rickettsiales (UID3809)	83	324	211	295	24	5	0	0	0	4.62	0.81	60.00
beanbin.68	Bean	c__Gammaproteobacteria (UID4444)	263	507	232	470	37	0	0	0	0	4.33	0.00	0.00
beanbin.49	Bean	root (UID1)	5656	56	24	55	1	0	0	0	0	4.17	0.00	0.00
beanbin.42	Bean	root (UID1)	5656	56	24	55	1	0	0	0	0	4.17	0.00	0.00
beanbin.39	Bean	root (UID1)	5656	56	24	55	1	0	0	0	0	4.17	0.00	0.00
beanbin.36	Bean	root (UID1)	5656	56	24	55	1	0	0	0	0	4.17	0.00	0.00
beanbin.52	Bean	k__Bacteria (UID203)	5449	104	58	102	2	0	0	0	0	3.45	0.00	0.00
beanbin.53	Bean	k__Bacteria (UID203)	5449	104	58	102	2	0	0	0	0	2.59	0.00	0.00
beanbin.35	Bean	k__Archaea (UID2)	207	149	107	143	6	0	0	0	0	1.93	0.00	0.00
beanbin.41	Bean	root (UID1)	5656	56	24	55	0	0	1	0	0	0.52	1.04	100.00
beanbin.69	Bean	root (UID1)	5656	56	24	56	0	0	0	0	0	0.00	0.00	0.00
beanbin.67	Bean	root (UID1)	5656	56	24	56	0	0	0	0	0	0.00	0.00	0.00
beanbin.66	Bean	root (UID1)	5656	56	24	56	0	0	0	0	0	0.00	0.00	0.00
beanbin.64	Bean	root (UID1)	5656	56	24	56	0	0	0	0	0	0.00	0.00	0.00
beanbin.63	Bean	root (UID1)	5656	56	24	56	0	0	0	0	0	0.00	0.00	0.00
beanbin.62	Bean	root (UID1)	5656	56	24	56	0	0	0	0	0	0.00	0.00	0.00
beanbin.61	Bean	root (UID1)	5656	56	24	56	0	0	0	0	0	0.00	0.00	0.00
beanbin.60	Bean	root (UID1)	5656	56	24	56	0	0	0	0	0	0.00	0.00	0.00
beanbin.58	Bean	root (UID1)	5656	56	24	56	0	0	0	0	0	0.00	0.00	0.00
beanbin.57	Bean	root (UID1)	5656	56	24	56	0	0	0	0	0	0.00	0.00	0.00
beanbin.56	Bean	root (UID1)	5656	56	24	56	0	0	0	0	0	0.00	0.00	0.00
beanbin.55	Bean	root (UID1)	5656	56	24	56	0	0	0	0	0	0.00	0.00	0.00
beanbin.54	Bean	root (UID1)	5656	56	24	56	0	0	0	0	0	0.00	0.00	0.00
beanbin.50	Bean	root (UID1)	5656	56	24	56	0	0	0	0	0	0.00	0.00	0.00
beanbin.48	Bean	root (UID1)	5656	56	24	56	0	0	0	0	0	0.00	0.00	0.00
beanbin.47	Bean	root (UID1)	5656	56	24	56	0	0	0	0	0	0.00	0.00	0.00
beanbin.46	Bean	root (UID1)	5656	56	24	56	0	0	0	0	0	0.00	0.00	0.00
beanbin.45	Bean	root (UID1)	5656	56	24	56	0	0	0	0	0	0.00	0.00	0.00
beanbin.43	Bean	root (UID1)	5656	56	24	56	0	0	0	0	0	0.00	0.00	0.00
beanbin.31	Bean	root (UID1)	5656	56	24	56	0	0	0	0	0	0.00	0.00	0.00
beanbin.30	Bean	root (UID1)	5656	56	24	56	0	0	0	0	0	0.00	0.00	0.00
beanbin.29	Bean	root (UID1)	5656	56	24	56	0	0	0	0	0	0.00	0.00	0.00
radishbin.9	Radish	k__Bacteria (UID203)	5449	104	58	0	2	16	82	3	1	100.00	197.81	96.61
radishbin.12	Radish	f__Flavobacteriaceae (UID2817)	81	511	283	27	478	6	0	0	0	97.64	1.32	16.67
radishbin.14	Radish	f__Enterobacteriaceae (UID5054)	223	876	305	110	720	45	1	0	0	91.70	4.26	20.83
radishbin.8	Radish	k__Bacteria (UID203)	5449	104	58	19	4	21	24	31	5	90.38	195.85	98.78
radishbin.1	Radish	root (UID1)	5656	56	24	5	0	0	21	1	29	86.60	301.39	39.52
radishbin.5	Radish	k__Bacteria (UID203)	5449	104	58	40	12	34	13	4	1	86.13	111.83	72.90
radishbin.7	Radish	k__Bacteria (UID203)	5449	103	57	47	10	22	23	1	0	80.00	104.04	97.94
radishbin.10	Radish	k__Bacteria (UID203)	5449	103	57	51	15	23	12	1	1	75.79	83.68	90.67
radishbin.6	Radish	k__Bacteria (UID203)	5449	103	57	62	21	18	2	0	0	63.51	37.72	83.33
radishbin.13	Radish	k__Bacteria (UID203)	5449	104	58	61	23	19	1	0	0	61.47	24.25	100.00
radishbin.22	Radish	k__Bacteria (UID203)	5449	104	58	57	26	20	1	0	0	58.15	30.64	100.00
radishbin.11	Radish	k__Bacteria (UID203)	5449	103	57	67	30	3	3	0	0	57.89	15.79	100.00
radishbin.2	Radish	k__Bacteria (UID203)	5449	103	58	38	16	10	8	13	18	49.15	85.36	30.53
radishbin.17	Radish	k__Bacteria (UID203)	5449	104	58	72	32	0	0	0	0	48.62	0.00	0.00
radishbin.15	Radish	k__Bacteria (UID203)	5449	104	58	77	26	1	0	0	0	43.26	1.72	100.00
radishbin.20	Radish	k__Bacteria (UID203)	5449	103	58	73	21	3	1	5	0	40.83	14.97	88.89
radishbin.19	Radish	k__Bacteria (UID203)	5449	104	58	85	19	0	0	0	0	26.03	0.00	0.00
radishbin.4	Radish	k__Archaea (UID2)	207	149	107	110	28	9	1	1	0	25.68	11.37	27.78
radishbin.28	Radish	f__Enterobacteriaceae (UID5124)	134	1173	336	845	320	8	0	0	0	25.52	0.90	75.00
radishbin.18	Radish	k__Bacteria (UID203)	5449	103	57	91	11	1	0	0	0	19.30	1.75	100.00
radishbin.26	Radish	k__Bacteria (UID203)	5449	104	58	95	9	0	0	0	0	12.93	0.00	0.00
radishbin.61	Radish	k__Bacteria (UID203)	5449	104	58	96	6	2	0	0	0	12.07	1.72	100.00
radishbin.3	Radish	k__Bacteria (UID203)	5449	104	58	83	10	6	3	1	1	11.87	9.95	64.52
radishbin.68	Radish	root (UID1)	5656	56	24	54	2	0	0	0	0	8.33	0.00	0.00
radishbin.23	Radish	root (UID1)	5656	56	24	54	2	0	0	0	0	8.33	0.00	0.00
radishbin.36	Radish	k__Bacteria (UID203)	5449	103	57	81	1	0	0	2	19	7.11	33.81	98.23
radishbin.73	Radish	k__Bacteria (UID203)	5449	103	58	84	2	0	12	4	1	5.08	11.82	100.00
radishbin.41	Radish	root (UID1)	5656	56	24	54	0	0	0	0	2	4.17	31.25	100.00
radishbin.39	Radish	root (UID1)	5656	56	24	55	1	0	0	0	0	4.17	0.00	0.00
radishbin.16	Radish	root (UID1)	5656	56	24	55	1	0	0	0	0	4.17	0.00	0.00
radishbin.34	Radish	k__Bacteria (UID203)	5449	103	57	101	2	0	0	0	0	3.51	0.00	0.00
radishbin.27	Radish	root (UID1)	5656	56	24	52	0	0	1	2	1	1.74	5.52	100.00
radishbin.35	Radish	k__Bacteria (UID203)	5449	104	58	96	8	0	0	0	0	1.25	0.00	0.00
radishbin.43	Radish	k__Archaea (UID2)	207	149	107	148	1	0	0	0	0	0.93	0.00	0.00
radishbin.42	Radish	k__Archaea (UID2)	207	149	107	148	1	0	0	0	0	0.93	0.00	0.00
radishbin.32	Radish	root (UID1)	5656	56	24	55	0	0	0	0	1	0.38	1.52	100.00
radishbin.55	Radish	k__Archaea (UID2)	207	149	107	148	1	0	0	0	0	0.07	0.00	0.00
radishbin.81	Radish	root (UID1)	5656	56	24	56	0	0	0	0	0	0.00	0.00	0.00
radishbin.80	Radish	root (UID1)	5656	56	24	56	0	0	0	0	0	0.00	0.00	0.00
radishbin.79	Radish	root (UID1)	5656	56	24	56	0	0	0	0	0	0.00	0.00	0.00
radishbin.78	Radish	root (UID1)	5656	56	24	56	0	0	0	0	0	0.00	0.00	0.00
radishbin.77	Radish	root (UID1)	5656	56	24	56	0	0	0	0	0	0.00	0.00	0.00
radishbin.76	Radish	root (UID1)	5656	56	24	56	0	0	0	0	0	0.00	0.00	0.00
radishbin.75	Radish	root (UID1)	5656	56	24	56	0	0	0	0	0	0.00	0.00	0.00
radishbin.74	Radish	root (UID1)	5656	56	24	56	0	0	0	0	0	0.00	0.00	0.00
radishbin.72	Radish	root (UID1)	5656	56	24	56	0	0	0	0	0	0.00	0.00	0.00
radishbin.71	Radish	root (UID1)	5656	56	24	56	0	0	0	0	0	0.00	0.00	0.00
radishbin.70	Radish	root (UID1)	5656	56	24	56	0	0	0	0	0	0.00	0.00	0.00
radishbin.69	Radish	root (UID1)	5656	56	24	56	0	0	0	0	0	0.00	0.00	0.00
radishbin.67	Radish	root (UID1)	5656	56	24	56	0	0	0	0	0	0.00	0.00	0.00
radishbin.66	Radish	root (UID1)	5656	56	24	56	0	0	0	0	0	0.00	0.00	0.00
radishbin.65	Radish	root (UID1)	5656	56	24	56	0	0	0	0	0	0.00	0.00	0.00
radishbin.64	Radish	root (UID1)	5656	56	24	56	0	0	0	0	0	0.00	0.00	0.00
radishbin.63	Radish	root (UID1)	5656	56	24	56	0	0	0	0	0	0.00	0.00	0.00
radishbin.62	Radish	root (UID1)	5656	56	24	56	0	0	0	0	0	0.00	0.00	0.00
radishbin.60	Radish	root (UID1)	5656	56	24	56	0	0	0	0	0	0.00	0.00	0.00
radishbin.59	Radish	root (UID1)	5656	56	24	56	0	0	0	0	0	0.00	0.00	0.00
radishbin.58	Radish	root (UID1)	5656	56	24	56	0	0	0	0	0	0.00	0.00	0.00
radishbin.57	Radish	root (UID1)	5656	56	24	56	0	0	0	0	0	0.00	0.00	0.00
radishbin.56	Radish	root (UID1)	5656	56	24	56	0	0	0	0	0	0.00	0.00	0.00
radishbin.54	Radish	root (UID1)	5656	56	24	56	0	0	0	0	0	0.00	0.00	0.00
radishbin.53	Radish	root (UID1)	5656	56	24	56	0	0	0	0	0	0.00	0.00	0.00
radishbin.52	Radish	root (UID1)	5656	56	24	56	0	0	0	0	0	0.00	0.00	0.00
radishbin.51	Radish	root (UID1)	5656	56	24	56	0	0	0	0	0	0.00	0.00	0.00
radishbin.50	Radish	root (UID1)	5656	56	24	56	0	0	0	0	0	0.00	0.00	0.00
radishbin.49	Radish	root (UID1)	5656	56	24	56	0	0	0	0	0	0.00	0.00	0.00
radishbin.48	Radish	root (UID1)	5656	56	24	56	0	0	0	0	0	0.00	0.00	0.00
radishbin.47	Radish	root (UID1)	5656	56	24	56	0	0	0	0	0	0.00	0.00	0.00
radishbin.46	Radish	root (UID1)	5656	56	24	56	0	0	0	0	0	0.00	0.00	0.00
radishbin.45	Radish	root (UID1)	5656	56	24	56	0	0	0	0	0	0.00	0.00	0.00
radishbin.44	Radish	root (UID1)	5656	56	24	56	0	0	0	0	0	0.00	0.00	0.00
radishbin.40	Radish	root (UID1)	5656	56	24	56	0	0	0	0	0	0.00	0.00	0.00
radishbin.38	Radish	root (UID1)	5656	56	24	56	0	0	0	0	0	0.00	0.00	0.00
radishbin.37	Radish	root (UID1)	5656	56	24	56	0	0	0	0	0	0.00	0.00	0.00
radishbin.33	Radish	root (UID1)	5656	56	24	56	0	0	0	0	0	0.00	0.00	0.00
radishbin.31	Radish	root (UID1)	5656	56	24	56	0	0	0	0	0	0.00	0.00	0.00
radishbin.30	Radish	root (UID1)	5656	56	24	56	0	0	0	0	0	0.00	0.00	0.00
radishbin.29	Radish	root (UID1)	5656	56	24	56	0	0	0	0	0	0.00	0.00	0.00
radishbin.25	Radish	root (UID1)	5656	56	24	56	0	0	0	0	0	0.00	0.00	0.00
radishbin.24	Radish	root (UID1)	5656	56	24	56	0	0	0	0	0	0.00	0.00	0.00
radishbin.21	Radish	root (UID1)	5656	56	24	56	0	0	0	0	0	0.00	0.00	0.00
Table S2	Overview of the total number of bins reconstructed from bean and radish metagenomes by MetaBat

## Sheet: Sup table 3
Bin Id	Marker lineage	# genomes	# markers	# marker sets	0	1	2	3	4	5+	Completeness	Contamination	Strain heterogeneity
radishbin.6	k__Bacteria (UID203)	5449	103	57	63	36	3	1	0	0	61.75	8.77	66.67
radishbin.1	k__Bacteria (UID203)	5449	104	58	39	14	12	17	10	12	50.08	72.08	38.34
radishbin.8	k__Bacteria (UID203)	5449	104	58	19	38	37	9	1	0	90.38	58.20	100.00
radishbin.7	k__Bacteria (UID203)	5449	103	57	47	26	25	4	1	0	80.00	55.61	97.67
radishbin.9	k__Bacteria (UID203)	5449	104	58	0	65	30	9	0	0	100.00	46.71	96.49
radishbin.5	g__Pseudomonas (UID4550)	78	1044	368	86	642	247	60	9	0	96.14	40.96	55.93
radishbin.14	f__Enterobacteriaceae (UID5054)	223	876	305	110	720	46	0	0	0	91.70	4.10	19.57
radishbin.10	k__Bacteria (UID203)	5449	103	57	51	32	16	2	2	0	75.79	39.47	85.29
radishbin.13	k__Bacteria (UID203)	5449	104	58	66	30	7	1	0	0	60.50	11.21	100.00
radishbin.12	f__Flavobacteriaceae (UID2817)	81	511	283	27	478	6	0	0	0	97.64	1.32	16.67
beanbin.3	f__Enterobacteriaceae (UID5054)	223	875	305	5	369	255	217	29	0	99.34	96.15	99.17
beanbin.8	o__Pseudomonadales (UID4488)	185	813	308	67	267	342	130	7	0	95.75	89.02	43.8
beanbin.4	k__Bacteria (UID203)	5449	103	57	36	23	34	8	0	2	86.92	84.21	96.15
beanbin.7	g__Pseudomonas (UID4550)	78	1044	368	16	567	370	79	11	1	98.95	52.78	97.22
beanbin.10	k k__Bacteria (UID203)	5449	104	58	11	43	47	3	0	0	84.48	42.93	100
beanbin.5	o__Pseudomonadales (UID4488)	185	813	308	41	467	284	21	0	0	98.81	41.91	84.15
beanbin.18	o__Bacillales (UID828)	139	508	174	32	306	165	5	0	0	90.07	29.4	95.56
beanbin.9	o__Pseudomonadales (UID4488)	185	813	308	9	694	103	7	0	0	98.57	15.19	87.9
beanbin.12	g__Pseudomonas (UID4525)	39	1389	369	128	1241	19	1	0	0	92.47	2.27	22.73
beanbin.13	f__Enterobacteriaceae (UID5103)	157	1005	324	51	946	8	0	0	0	98.03	1.41	12.5
beanbin.17	f__Enterobacteriaceae (UID5054)	223	876	305	35	834	7	0	0	0	99.29	1.32	14.29
beanbin.14	f__Pseudomonadaceae (UID4490)	183	844	321	75	759	10	0	0	0	94.3	0.98	80
beanbin.24	f__Enterobacteriaceae (UID5054)	223	876	305	39	830	7	0	0	0	93.44	0.79	14.29
beanbin.19	f__Enterobacteriaceae (UID5124)	134	1173	336	73	1094	6	0	0	0	96.58	0.72	50
beanbin.15	f__Pseudomonadaceae (UID4490)	183	844	321	47	791	6	0	0	0	98.79	0.51	16.67
beanbin.26	f__Enterobacteriaceae (UID5054)	223	876	305	242	633	1	0	0	0	72.72	0.08	0
beanbin.21	f__Moraxellaceae (UID4680)	86	689	365	0	689	0	0	0	0	100	0	0
Table S3	Overview of the cured bins reconstructed from bean and radish metagenomes by MetaBat.

## Sheet: Sup table 4
	Acinetobacter_oleivorans_CIP_110421_SAMN02335353	Acinetobacter_oleivorans_DR1_SAMN02470245	Acinetobacter_oleivorans_SAMD00019889	Acinetobacter_pittii_PHEA_2_SAMN02470245	Acinetobacter_pittii_SAMN04145759	Acinetobacter_pittii_SAMN04452414	Acinetobacter_pittii_SAMN05022853	Acinetobacter_pittii_SAMN06174116	Acinetobacter_pittii_SAMN06892278	Acinetobacter_pittii_SAMN06892280	MAGb21	MAGb03	Candidatus_Erwinia_dacicola_SAMN05355348	Candidatus_Erwinia_dacicola_SAMN05368316	Erwinia_gerundensis_SAMEA3650399	Leclercia_adecarboxylata_ATCC_23216_NBRC_102595_SAMD00018688	Leclercia_adecarboxylata_SAMN04158503	Leclercia_adecarboxylata_SAMN06281932	Pantoea_agglomerans_SAMN02786245	Pantoea_agglomerans_Tx10_SAMN02471931	Pantoea_sp_IMH_SAMN02670971	Pantoea_sp_SL1_M5_SAMN02441788	Pantoea_vagans_SAMEA3213013	MAGb13	MAGb17	MAGb19	MAGb24	MAGb26	MAGr14	MAGr8	MAGr9	Bacillus_megaterium_DSM_319_SAMN02603894	Bacillus_megaterium_NCT_2_SAMN02470967	Bacillus_megaterium_QM_B1551_SAMN02603354	Bacillus_megaterium_SAMN04320986	Bacillus_sp__IHB_B_7164_SAMN04524004	MAGb18	Flavobacterium_johnsoniae_SAMN05389975	Flavobacterium_johnsoniae_SAMN05444146	Flavobacterium_johnsoniae_SAMN05444388	MAGr12	MAGb05	MAGb07	Pseudomonas_coleopterorum_LMG_28558_SAMN05216510.fna	Pseudomonas_fulva_NBRC_16637_=_DSM_17717_DSM_17717_SAMN02743980.fna	Pseudomonas_koreensis_D26_SAMN04498955.fna	Pseudomonas_koreensis_IMBL1_SAMN05860607.fna	Pseudomonas_moraviensis_R28-S_R28-S_SAMN02471806.fna	Pseudomonas_moraviensis_UCD-KL30_SAMN06090297.fna
Acinetobacter_oleivorans_CIP_110421_SAMN02335353	1	0.999934	0.999978	0.912044	0.910931	0.909666	0.911394	0.911737	0.909401	0.910699	0.914711	0	0	0	0	0	0	0	0	0	0	0	0	0	0	0	0	0	0	0	0	0	0	0	0	0	0	0	0	0	0	0	0	0	0	0	0	0	0
Acinetobacter_oleivorans_DR1_SAMN02470245	0.999855	1	0.99993	0.912401	0.910243	0.91004	0.911757	0.912081	0.909628	0.910652	0.915108	0	0	0	0	0	0	0	0	0	0	0	0	0	0	0	0	0	0	0	0	0	0	0	0	0	0	0	0	0	0	0	0	0	0	0	0	0	0
Acinetobacter_oleivorans_SAMD00019889	0.999926	0.999978	1	0.911429	0.909485	0.908615	0.910705	0.910866	0.908446	0.909917	0.914508	0	0	0	0	0	0	0	0	0	0	0	0	0	0	0	0	0	0	0	0	0	0	0	0	0	0	0	0	0	0	0	0	0	0	0	0	0	0
Acinetobacter_pittii_PHEA_2_SAMN02470245	0.912984	0.91299	0.912968	1	0.962455	0.963523	0.965012	0.965843	0.963933	0.965013	0.896638	0	0	0	0	0	0	0	0	0	0	0	0	0	0	0	0	0	0	0	0	0	0	0	0	0	0	0	0	0	0	0	0	0	0	0	0	0	0
Acinetobacter_pittii_SAMN04145759	0.909653	0.909604	0.90981	0.962708	1	0.96452	0.963109	0.962797	0.962329	0.961856	0.89617	0	0	0	0	0	0	0	0	0	0	0	0	0	0	0	0	0	0	0	0	0	0	0	0	0	0	0	0	0	0	0	0	0	0	0	0	0	0
Acinetobacter_pittii_SAMN04452414	0.909906	0.909748	0.909912	0.963884	0.963762	1	0.965159	0.964655	0.962363	0.963672	0.89611	0	0	0	0	0	0	0	0	0	0	0	0	0	0	0	0	0	0	0	0	0	0	0	0	0	0	0	0	0	0	0	0	0	0	0	0	0	0
Acinetobacter_pittii_SAMN05022853	0.911485	0.911358	0.911497	0.96498	0.962787	0.965192	1	0.966869	0.962361	0.965341	0.897358	0	0	0	0	0	0	0	0	0	0	0	0	0	0	0	0	0	0	0	0	0	0	0	0	0	0	0	0	0	0	0	0	0	0	0	0	0	0
Acinetobacter_pittii_SAMN06174116	0.91244	0.91225	0.912509	0.965665	0.962407	0.964295	0.966878	1	0.963846	0.966087	0.897026	0	0	0	0	0	0	0	0	0	0	0	0	0	0	0	0	0	0	0	0	0	0	0	0	0	0	0	0	0	0	0	0	0	0	0	0	0	0
Acinetobacter_pittii_SAMN06892278	0.909792	0.909768	0.909789	0.964153	0.962027	0.962027	0.962313	0.963896	1	0.962941	0.896617	0	0	0	0	0	0	0	0	0	0	0	0	0	0	0	0	0	0	0	0	0	0	0	0	0	0	0	0	0	0	0	0	0	0	0	0	0	0
Acinetobacter_pittii_SAMN06892280	0.91131	0.911131	0.911336	0.965253	0.961845	0.962812	0.965392	0.9664	0.962542	1	0.896629	0	0	0	0	0	0	0	0	0	0	0	0	0	0	0	0	0	0	0	0	0	0	0	0	0	0	0	0	0	0	0	0	0	0	0	0	0	0
Bacillus_megaterium_DSM_319_SAMN02603894	0	0	0	0	0	0	0	0	0	0	0	0	0	0	0	0	0	0	0	0	0	0	0	0	0	0	0	0	0	0	0	1	0.982883	0.969438	0.969757	0.970121	0.968527	0	0	0	0	0	0	0	0	0	0	0	0
Bacillus_megaterium_NCT_2_SAMN02470967	0	0	0	0	0	0	0	0	0	0	0	0	0	0	0	0	0	0	0	0	0	0	0	0	0	0	0	0	0	0	0	0.982552	1	0.967467	0.968479	0.967943	0.967366	0	0	0	0	0	0	0	0	0	0	0	0
Bacillus_megaterium_QM_B1551_SAMN02603354	0	0	0	0	0	0	0	0	0	0	0	0	0	0	0	0	0	0	0	0	0	0	0	0	0	0	0	0	0	0	0	0.969214	0.968049	1	0.994735	0.990945	0.969187	0	0	0	0	0	0	0	0	0	0	0	0
Bacillus_megaterium_SAMN04320986	0	0	0	0	0	0	0	0	0	0	0	0	0	0	0	0	0	0	0	0	0	0	0	0	0	0	0	0	0	0	0	0.970725	0.969731	0.99517	1	0.992022	0.970158	0	0	0	0	0	0	0	0	0	0	0	0
Bacillus_sp__IHB_B_7164_SAMN04524004	0	0	0	0	0	0	0	0	0	0	0	0	0	0	0	0	0	0	0	0	0	0	0	0	0	0	0	0	0	0	0	0.971171	0.970274	0.992149	0.992549	1	0.969788	0	0	0	0	0	0	0	0	0	0	0	0
MAGb13	0	0	0	0	0	0	0	0	0	0	0	0.721345	0.738129	0.738276	0.721453	0.77877	0.778151	0.77955	0.720809	0.721115	0.722127	0.721661	0.720873	1	0.727091	0.779502	0.679288	0.72415	0.724978	0.725902	0.664581	0	0	0	0	0	0	0	0	0	0	0	0	0	0	0	0	0	0
MAGb17	0	0	0	0	0	0	0	0	0	0	0	0.755715	0.930723	0.930411	0.756649	0.739815	0.739488	0.740742	0.754362	0.755115	0.769425	0.754843	0.754704	0.726443	1	0.742467	0.686154	0.759464	0.767759	0.760319	0.669247	0	0	0	0	0	0	0	0	0	0	0	0	0	0	0	0	0	0
MAGb18	0	0	0	0	0	0	0	0	0	0	0	0	0	0	0	0	0	0	0	0	0	0	0	0	0	0	0	0	0	0	0	0.974665	0.973295	0.976104	0.976535	0.976179	1	0	0	0	0	0	0	0	0	0	0	0	0
MAGb19	0	0	0	0	0	0	0	0	0	0	0	0.735998	0.750699	0.751876	0.734286	0.91626	0.915761	0.916265	0.734798	0.735431	0.733179	0.735222	0.735148	0.783006	0.743689	1	0.684569	0.735449	0.745734	0.736738	0.665111	0	0	0	0	0	0	0	0	0	0	0	0	0	0	0	0	0	0
MAGb21	0.915849	0.91578	0.916011	0.895565	0.897214	0.895063	0.897263	0.896352	0.896306	0.895773	1	0	0	0	0	0	0	0	0	0	0	0	0	0	0	0	0	0	0	0	0	0	0	0	0	0	0	0	0	0	0	0	0	0	0	0	0	0	0
MAGb24	0	0	0	0	0	0	0	0	0	0	0	0.695432	0.703145	0.704831	0.691424	0.685393	0.685835	0.687014	0.694113	0.6941	0.691609	0.694221	0.693552	0.681827	0.686613	0.68321	1	0.693793	0.686901	0.694959	0.678602	0	0	0	0	0	0	0	0	0	0	0	0	0	0	0	0	0	0
MAGb26	0	0	0	0	0	0	0	0	0	0	0	0.76473	0.770128	0.769711	0.985976	0.73238	0.732233	0.732698	0.765749	0.76441	0.755035	0.764575	0.764603	0.727283	0.761768	0.733863	0.693309	1	0.754803	0.989893	0.674988	0	0	0	0	0	0	0	0	0	0	0	0	0	0	0	0	0	0
MAGb03	0	0	0	0	0	0	0	0	0	0	0	1	0.769009	0.767921	0.762358	0.73377	0.732873	0.733813	0.987494	0.987794	0.74826	0.986921	0.987035	0.722176	0.756721	0.733919	0.694539	0.76271	0.747304	0.765328	0.676195	0	0	0	0	0	0	0	0	0	0	0	0	0	0	0	0	0	0
Candidatus_Erwinia_dacicola_SAMN05355348	0	0	0	0	0	0	0	0	0	0	0	0.771272	1	0.992914	0.77157	0.754777	0.753906	0.755487	0.77111	0.771483	0.787151	0.771977	0.77164	0.739949	0.934576	0.750456	0.701438	0.769208	0.780573	0.772651	0.677764	0	0	0	0	0	0	0	0	0	0	0	0	0	0	0	0	0	0
Candidatus_Erwinia_dacicola_SAMN05368316	0	0	0	0	0	0	0	0	0	0	0	0.769833	0.994218	1	0.771189	0.756598	0.756756	0.757863	0.77361	0.772647	0.788904	0.77124	0.770596	0.743094	0.935591	0.753447	0.703114	0.770257	0.782267	0.773574	0.679832	0	0	0	0	0	0	0	0	0	0	0	0	0	0	0	0	0	0
Erwinia_gerundensis_SAMEA3650399	0	0	0	0	0	0	0	0	0	0	0	0.761436	0.774254	0.773554	1	0.735088	0.735064	0.735394	0.762112	0.761846	0.753625	0.762556	0.761856	0.722771	0.757462	0.731635	0.689672	0.979677	0.75141	0.986663	0.674483	0	0	0	0	0	0	0	0	0	0	0	0	0	0	0	0	0	0
Flavobacterium_johnsoniae_SAMN05389975	0	0	0	0	0	0	0	0	0	0	0	0	0	0	0	0	0	0	0	0	0	0	0	0	0	0	0	0	0	0	0	0	0	0	0	0	0	1	0.821792	0.820468	0.844001	0	0	0	0	0	0	0	0
Flavobacterium_johnsoniae_SAMN05444146	0	0	0	0	0	0	0	0	0	0	0	0	0	0	0	0	0	0	0	0	0	0	0	0	0	0	0	0	0	0	0	0	0	0	0	0	0	0.818732	1	0.95904	0.817533	0	0	0	0	0	0	0	0
Flavobacterium_johnsoniae_SAMN05444388	0	0	0	0	0	0	0	0	0	0	0	0	0	0	0	0	0	0	0	0	0	0	0	0	0	0	0	0	0	0	0	0	0	0	0	0	0	0.817372	0.960228	1	0.817997	0	0	0	0	0	0	0	0
Leclercia_adecarboxylata_ATCC_23216_NBRC_102595_SAMD00018688	0	0	0	0	0	0	0	0	0	0	0	0.732831	0.753925	0.753826	0.730373	1	0.986705	0.987178	0.731841	0.732221	0.731098	0.73283	0.732474	0.777667	0.738859	0.911986	0.682422	0.73028	0.747449	0.733143	0.66886	0	0	0	0	0	0	0	0	0	0	0	0	0	0	0	0	0	0
Leclercia_adecarboxylata_SAMN04158503	0	0	0	0	0	0	0	0	0	0	0	0.733009	0.757879	0.759363	0.735928	0.98749	1	0.988238	0.736523	0.735755	0.735597	0.736104	0.732792	0.77849	0.739595	0.913615	0.68525	0.731413	0.749941	0.735755	0.667259	0	0	0	0	0	0	0	0	0	0	0	0	0	0	0	0	0	0
Leclercia_adecarboxylata_SAMN06281932	0	0	0	0	0	0	0	0	0	0	0	0.732523	0.7525	0.753482	0.731773	0.9867	0.98687	1	0.732378	0.732748	0.731317	0.732481	0.732653	0.778753	0.73893	0.912111	0.683736	0.731293	0.747067	0.734121	0.666487	0	0	0	0	0	0	0	0	0	0	0	0	0	0	0	0	0	0
Pantoea_agglomerans_SAMN02786245	0	0	0	0	0	0	0	0	0	0	0	0.983795	0.771033	0.773771	0.760997	0.735378	0.735439	0.735674	1	0.985586	0.749956	0.984819	0.98528	0.720831	0.754534	0.732727	0.6918	0.761618	0.746897	0.762355	0.672951	0	0	0	0	0	0	0	0	0	0	0	0	0	0	0	0	0	0
Pantoea_agglomerans_Tx10_SAMN02471931	0	0	0	0	0	0	0	0	0	0	0	0.984542	0.769588	0.77004	0.760715	0.732384	0.732005	0.732356	0.98566	1	0.747539	0.986337	0.985926	0.720793	0.7547	0.733078	0.692288	0.760706	0.744574	0.762553	0.675	0	0	0	0	0	0	0	0	0	0	0	0	0	0	0	0	0	0
Pantoea_sp_IMH_SAMN02670971	0	0	0	0	0	0	0	0	0	0	0	0.749412	0.79128	0.793343	0.755459	0.73502	0.735251	0.735548	0.75111	0.750376	1	0.751453	0.748542	0.724144	0.770414	0.731628	0.690574	0.755402	0.965673	0.756095	0.672506	0	0	0	0	0	0	0	0	0	0	0	0	0	0	0	0	0	0
Pantoea_sp_SL1_M5_SAMN02441788	0	0	0	0	0	0	0	0	0	0	0	0.982351	0.766997	0.766214	0.76015	0.73098	0.729902	0.731228	0.984624	0.986166	0.746588	1	0.984144	0.720279	0.754406	0.731039	0.691236	0.759796	0.745271	0.762882	0.6748	0	0	0	0	0	0	0	0	0	0	0	0	0	0	0	0	0	0
Pantoea_vagans_SAMEA3213013	0	0	0	0	0	0	0	0	0	0	0	0.983967	0.770962	0.771801	0.763269	0.73372	0.733242	0.734698	0.985647	0.986004	0.749398	0.985295	1	0.720975	0.7545	0.732115	0.693305	0.762063	0.749407	0.763368	0.674994	0	0	0	0	0	0	0	0	0	0	0	0	0	0	0	0	0	0
MAGr12	0	0	0	0	0	0	0	0	0	0	0	0	0	0	0	0	0	0	0	0	0	0	0	0	0	0	0	0	0	0	0	0	0	0	0	0	0	0.842003	0.819138	0.821002	1	0	0	0	0	0	0	0	0
MAGr14	0	0	0	0	0	0	0	0	0	0	0	0.749627	0.780574	0.780574	0.754143	0.75145	0.751996	0.752012	0.749227	0.748415	0.960011	0.749162	0.753449	0.72707	0.768876	0.746141	0.688662	0.755008	1	0.755997	0.669207	0	0	0	0	0	0	0	0	0	0	0	0	0	0	0	0	0	0
MAGr8	0	0	0	0	0	0	0	0	0	0	0	0.767474	0.7716	0.771083	0.990552	0.736531	0.736568	0.736618	0.76655	0.766411	0.758357	0.766797	0.766917	0.728405	0.764495	0.736872	0.695656	0.98848	0.756654	1	0.676548	0	0	0	0	0	0	0	0	0	0	0	0	0	0	0	0	0	0
MAGr9	0	0	0	0	0	0	0	0	0	0	0	0.676314	0.679283	0.680048	0.676303	0.6702	0.670196	0.670697	0.676162	0.67575	0.673516	0.676342	0.675745	0.668512	0.669082	0.665898	0.678691	0.678195	0.669736	0.677105	1	0	0	0	0	0	0	0	0	0	0	0	0	0	0	0	0	0	0
MAGb05	0	0	0	0	0	0	0	0	0	0	0	0	0	0	0	0	0	0	0	0	0	0	0	0	0	0	0	0	0	0	0	0	0	0	0	0	0	0	0	0	0	1	0.783709	0.773163	0.758348	0.783888	0.783205	0.784061	0.783879
MAGb07	0	0	0	0	0	0	0	0	0	0	0	0	0	0	0	0	0	0	0	0	0	0	0	0	0	0	0	0	0	0	0	0	0	0	0	0	0	0	0	0	0	0.779723	1	0.772514	0.757538	0.949569	0.96446	0.970924	0.966362
Pseudomonas_coleopterorum_LMG_28558_SAMN05216510.fna	0	0	0	0	0	0	0	0	0	0	0	0	0	0	0	0	0	0	0	0	0	0	0	0	0	0	0	0	0	0	0	0	0	0	0	0	0	0	0	0	0	0.769986	0.772448	1	0.76203	0.775567	0.776496	0.774965	0.776412
Pseudomonas_fulva_NBRC_16637_=_DSM_17717_DSM_17717_SAMN02743980.fna	0	0	0	0	0	0	0	0	0	0	0	0	0	0	0	0	0	0	0	0	0	0	0	0	0	0	0	0	0	0	0	0	0	0	0	0	0	0	0	0	0	0.755779	0.756517	0.761299	1	0.757682	0.758047	0.757115	0.75697
Pseudomonas_koreensis_D26_SAMN04498955.fna	0	0	0	0	0	0	0	0	0	0	0	0	0	0	0	0	0	0	0	0	0	0	0	0	0	0	0	0	0	0	0	0	0	0	0	0	0	0	0	0	0	0.778969	0.948209	0.773784	0.758271	1	0.951399	0.94975	0.951255
Pseudomonas_koreensis_IMBL1_SAMN05860607.fna	0	0	0	0	0	0	0	0	0	0	0	0	0	0	0	0	0	0	0	0	0	0	0	0	0	0	0	0	0	0	0	0	0	0	0	0	0	0	0	0	0	0.777823	0.962633	0.775758	0.75775	0.951903	1	0.965249	0.970214
Pseudomonas_moraviensis_R28-S_R28-S_SAMN02471806.fna	0	0	0	0	0	0	0	0	0	0	0	0	0	0	0	0	0	0	0	0	0	0	0	0	0	0	0	0	0	0	0	0	0	0	0	0	0	0	0	0	0	0.777469	0.970125	0.77343	0.756958	0.949629	0.965427	1	0.96626
Pseudomonas_moraviensis_UCD-KL30_SAMN06090297.fna	0	0	0	0	0	0	0	0	0	0	0	0	0	0	0	0	0	0	0	0	0	0	0	0	0	0	0	0	0	0	0	0	0	0	0	0	0	0	0	0	0	0.778861	0.965567	0.773353	0.756338	0.951358	0.969872	0.965845	1
Pseudomonas_parafulva_NBRC_16636_=_DSM_17004_DSM_17004_SAMN02441530.fna	0	0	0	0	0	0	0	0	0	0	0	0	0	0	0	0	0	0	0	0	0	0	0	0	0	0	0	0	0	0	0	0	0	0	0	0	0	0	0	0	0	0.759938	0.76189	0.763269	0.823983	0.762944	0.763068	0.761507	0.762672
Pseudomonas_parafulva_NS212_LDSM00000000	0	0	0	0	0	0	0	0	0	0	0	0	0	0	0	0	0	0	0	0	0	0	0	0	0	0	0	0	0	0	0	0	0	0	0	0	0	0	0	0	0	0.755848	0.755982	0.761099	0.940103	0.757501	0.757618	0.756624	0.757607
Pseudomonas_parafulva_NS96_LDSN00000000	0	0	0	0	0	0	0	0	0	0	0	0	0	0	0	0	0	0	0	0	0	0	0	0	0	0	0	0	0	0	0	0	0	0	0	0	0	0	0	0	0	0.75603	0.757298	0.761702	0.938777	0.757694	0.758198	0.75742	0.757881
Pseudomonas_parafulva_YAB-1_SAMN03470078.fna	0	0	0	0	0	0	0	0	0	0	0	0	0	0	0	0	0	0	0	0	0	0	0	0	0	0	0	0	0	0	0	0	0	0	0	0	0	0	0	0	0	0.754748	0.754934	0.760691	0.991427	0.75913	0.757968	0.756287	0.756717
Pseudomonas_psychrotolerans_DSM_15758_SAMN05216279.fna	0	0	0	0	0	0	0	0	0	0	0	0	0	0	0	0	0	0	0	0	0	0	0	0	0	0	0	0	0	0	0	0	0	0	0	0	0	0	0	0	0	0.724141	0.727332	0.733996	0.729443	0.726846	0.727336	0.727503	0.727977
Pseudomonas_psychrotolerans_L19_L19_SAMN02471562.fna	0	0	0	0	0	0	0	0	0	0	0	0	0	0	0	0	0	0	0	0	0	0	0	0	0	0	0	0	0	0	0	0	0	0	0	0	0	0	0	0	0	0.725205	0.727955	0.736728	0.73047	0.728637	0.729428	0.728555	0.729689
Pseudomonas_psychrotolerans_NS337_LDSR00000000	0	0	0	0	0	0	0	0	0	0	0	0	0	0	0	0	0	0	0	0	0	0	0	0	0	0	0	0	0	0	0	0	0	0	0	0	0	0	0	0	0	0.729111	0.729967	0.738473	0.731996	0.730524	0.731505	0.730525	0.730533
Pseudomonas_sp._HUK17_HUK17_SAMN04482516.fna	0	0	0	0	0	0	0	0	0	0	0	0	0	0	0	0	0	0	0	0	0	0	0	0	0	0	0	0	0	0	0	0	0	0	0	0	0	0	0	0	0	0.727751	0.725232	0.732222	0.724871	0.725394	0.725066	0.724504	0.724929
Pseudomonas_sp._Leaf129_Leaf129_SAMN04151648	0	0	0	0	0	0	0	0	0	0	0	0	0	0	0	0	0	0	0	0	0	0	0	0	0	0	0	0	0	0	0	0	0	0	0	0	0	0	0	0	0	0.768157	0.772824	0.962274	0.76135	0.774721	0.774066	0.773768	0.774614
Pseudomonas_sp._PTA1_PTA1_SAMN02787058.fna	0	0	0	0	0	0	0	0	0	0	0	0	0	0	0	0	0	0	0	0	0	0	0	0	0	0	0	0	0	0	0	0	0	0	0	0	0	0	0	0	0	0.780612	0.948704	0.774075	0.756818	0.999621	0.951764	0.950471	0.951727
Pseudomonas_sp._RIT-PI-a_RIT-PI-a_SAMN03853640.fna	0	0	0	0	0	0	0	0	0	0	0	0	0	0	0	0	0	0	0	0	0	0	0	0	0	0	0	0	0	0	0	0	0	0	0	0	0	0	0	0	0	0.766261	0.771718	0.96283	0.76103	0.772471	0.772757	0.771989	0.773694
Pseudomonas_sp._Snoq117.2_Snoq117.2_SAMN02787149.fna	0	0	0	0	0	0	0	0	0	0	0	0	0	0	0	0	0	0	0	0	0	0	0	0	0	0	0	0	0	0	0	0	0	0	0	0	0	0	0	0	0	0.724371	0.725587	0.732558	0.7282	0.729115	0.727388	0.724991	0.726495
MAGb12	0	0	0	0	0	0	0	0	0	0	0	0	0	0	0	0	0	0	0	0	0	0	0	0	0	0	0	0	0	0	0	0	0	0	0	0	0	0	0	0	0	0.763901	0.768928	0.768698	0.82331	0.767922	0.768814	0.768379	0.768818
MAGb14	0	0	0	0	0	0	0	0	0	0	0	0	0	0	0	0	0	0	0	0	0	0	0	0	0	0	0	0	0	0	0	0	0	0	0	0	0	0	0	0	0	0.754393	0.756593	0.761234	0.992453	0.756573	0.756581	0.75634	0.756683
MAGb15	0	0	0	0	0	0	0	0	0	0	0	0	0	0	0	0	0	0	0	0	0	0	0	0	0	0	0	0	0	0	0	0	0	0	0	0	0	0	0	0	0	0.754238	0.755739	0.760026	0.992542	0.757456	0.756217	0.755705	0.75506
MAGb09	0	0	0	0	0	0	0	0	0	0	0	0	0	0	0	0	0	0	0	0	0	0	0	0	0	0	0	0	0	0	0	0	0	0	0	0	0	0	0	0	0	0.725431	0.728726	0.733921	0.728927	0.728002	0.72879	0.72759	0.728916
MAGb04	0	0	0	0	0	0	0	0	0	0	0	0	0	0	0	0	0	0	0	0	0	0	0	0	0	0	0	0	0	0	0	0	0	0	0	0	0	0	0	0	0	0.77156	0.774364	0.960103	0.762569	0.773871	0.77492	0.774138	0.775098
Table S4	MAGs and closely related genome sequences ANIb values
[truncated: 17 more columns]

## Sheet: Sup table 5
COGs	Description	baseMean	log2FoldChange	padj	Class	Plant
COG1140	Nitrate reductase beta subunit	53.3861	5.54963	0.00164636	C	Bean
COG1142	Fe-S-cluster-containing hydrogenase component 2	7.17791	7.52905	0.00495865	C	Bean
COG3069	C4-dicarboxylate transporter	25.5547	7.62698	0.00014897	C	Bean
COG3493	Citrate carrier protein	28.9196	5.05165	0.00295883	C	Bean
NOG03498	fad dependent oxidoreductase	41.7799	6.64328	0.000249506	C	Bean
NOG149631	Cytochrome b561	20.0418	9.03804	0.000215184	C	Bean
COG2385	Peptidoglycan hydrolase enhancer domain	12.2054	5.53091	1.38307e-05	D	Bean
NOG04579	Polar amino acid ABC transporter inner membrane subunit	18.6953	8.94709	0.000136214	E	Bean
COG0083	Homoserine kinase	291.42	5.24919	2.06196e-07	E	Bean
COG1003	Glycine cleavage system protein P	14.4954	6.02477	7.76219e-08	E	Bean
COG2309	Leucyl aminopeptidase	32.8624	6.65483	0.00218098	E	Bean
NOG01012	extracellular ligand-binding receptor	25.1341	5.89857	8.29813e-05	E	Bean
NOG06701	Aspartate aminotransferase	64.0399	9.7111	0.00422671	E	Bean
NOG08780	Amino acid ABC transporter	16.6953	7.81675	7.65516e-09	E	Bean
NOG101514	Branched-chain amino acid transport	3.71277	6.47787	0.00597687	E	Bean
NOG10281	ABC transporter	6.05703	7.27332	0.00604926	E	Bean
NOG11044	Aliphatic amidase expression-regulating protein	24.667	6.16846	0.000279685	E	Bean
NOG11971	ABC transporter	15.8474	8.70886	0.000435128	E	Bean
NOG13602	extracellular ligand-binding receptor	47.0254	7.71437	0.00111078	E	Bean
NOG205345	Bacterial extracellular solute-binding proteins, family 3	17.4681	6.61617	0.00022783	E	Bean
NOG26272	Amino acid ABC transporter substrate-binding protein	36.0393	9.88676	0.00819952	E	Bean
NOG35816	Extracellular solute-binding protein family 3	83.5012	6.93873	0.00145286	E	Bean
NOG52284	transport system permease protein	48.5133	7.95157	7.40151e-05	E	Bean
COG0737	2',3'-cyclic-nucleotide 2'-phosphodiesterase/5'- or 3'-nucleotidase, 5'-nucleotidase family	192.493	5.28503	2.20319e-12	F	Bean
COG0813	Purine-nucleoside phosphorylase	618.74	6.47354	2.19565e-05	F	Bean
COG2131	Deoxycytidylate deaminase	161.369	6.06955	0.00236706	F	Bean
COG3613	nucleoside 2-deoxyribosyltransferase	22.7871	8.26624	0.0020903	F	Bean
COG1440	Phosphotransferase system cellobiose-specific component IIB	19.0769	7.69927	0.000391501	G	Bean
COG1447	Phosphotransferase system cellobiose-specific component IIA	13.749	6.88332	0.00949999	G	Bean
COG2971	BadF-type ATPase, related to human N-acetylglucosamine kinase	775.161	6.65657	9.97652e-06	G	Bean
COG3405	Endo-1,4-d-glucanase	163.227	6.62057	0.000138734	G	Bean
COG3957	Phosphoketolase	225.202	5.22038	3.24014e-08	G	Bean
NOG01411	Periplasmic binding protein LacI transcriptional regulator	70.9005	7.13936	3.32601e-05	G	Bean
NOG01813	2-dehydrogenase	17.313	8.8362	1.06524e-05	G	Bean
NOG03141	ribokinase	38.6692	8.01424	0.00192343	G	Bean
NOG03378	ABC transporter	37.3695	8.97589	0.00192343	G	Bean
NOG04547	levansucrase EC 2.4.1.10	10.2715	5.0899	8.64022e-05	G	Bean
NOG08455	Major Facilitator Superfamily protein	67.7054	7.01919	5.55278e-06	G	Bean
NOG13831	Transporter	8.23511	5.40469	0.000130654	G	Bean
NOG13994	Major Facilitator Superfamily protein	417.852	10.5363	0.000263838	G	Bean
NOG186991	Sugar (and other) transporter	261.846	12.74	0.00149912	G	Bean
NOG19759	Major Facilitator Superfamily protein	17.8122	8.87135	0.00228374	G	Bean
NOG200648	Major Facilitator Superfamily protein	24.3129	9.31565	0.00279952	G	Bean
NOG212059	Major Facilitator Superfamily protein	533.949	5.92669	2.71544e-05	G	Bean
NOG212650	Major Facilitator Superfamily protein	20.8249	9.1032	0.00188095	G	Bean
NOG22367	Allantoate permease	412.451	6.16902	5.32226e-08	G	Bean
NOG26562	General substrate transporter	78.8918	9.21453	0.00120846	G	Bean
NOG27022	Major Facilitator Superfamily protein	53.7573	10.4607	0.00447623	G	Bean
NOG29824	Major Facilitator Superfamily protein	32.2153	9.73204	6.36462e-07	G	Bean
NOG33578	Xylose Isomerase Domain-Containing protein	37.5808	9.95511	0.00208505	G	Bean
NOG34682	Fructoselysine 6-kinase	353.637	8.3971	0.00798191	G	Bean
NOG55965	Major Facilitator Superfamily protein	103.707	11.4121	1.23262e-05	G	Bean
NOG79933	PTS System	12.447	8.2759	0.00536499	G	Bean
COG1058	Predicted nucleotide-utilizing enzyme related to molybdopterin-biosynthesis enzyme MoeA	410.811	5.60903	0.00117845	H	Bean
COG1232	Protoporphyrinogen oxidase	270.375	5.07566	0.000455613	H	Bean
NOG06070	thiamine biosynthesis oxidoreductase	509.235	5.62205	2.30794e-05	H	Bean
NOG00264	Enoyl-CoA hydratase	42.3986	10.1219	1.67903e-06	I	Bean
NOG11042	)-reductase	45.0295	10.2125	0.000241489	I	Bean
NOG212710	Dehydrogenase reductase	145.472	11.9072	0.0036458	I	Bean
NOG42913	hydroxylase	27.518	5.2075	0.00787694	I	Bean
COG0091	Ribosomal protein L22	132.509	5.03203	8.50937e-10	J	Bean
COG0097	Ribosomal protein L6P/L9E	191.967	5.20935	7.26136e-10	J	Bean
COG0199	Ribosomal protein S14 site (By similarity)	131.056	5.56102	1.75472e-10	J	Bean
COG3311	Transcriptional regulator	37.9667	7.36961	0.000115278	K	Bean
NOG00177	LysR family transcriptional regulator	30.1966	8.66572	7.20501e-07	K	Bean
NOG00579	LysR family transcriptional regulator	96.2163	10.6835	0.00723077	K	Bean
NOG05115	LysR family transcriptional regulator	33.3406	5.69246	0.00999191	K	Bean
NOG05278	LysR family transcriptional regulator	13.4058	8.46818	6.35797e-05	K	Bean
NOG09194	LysR family transcriptional regulator	45.5448	6.03065	2.13472e-05	K	Bean
NOG09389	Transcriptional regulator	990.409	5.53573	2.68039e-05	K	Bean
NOG09428	LysR family transcriptional regulator	66.8974	6.26281	0.00014849	K	Bean
NOG09574	LacI family transcriptional regulator	29.0562	9.58384	1.08006e-05	K	Bean
NOG09780	LysR family transcriptional regulator	66.4995	8.95552	1.96554e-05	K	Bean
NOG103324	DNA-binding protein	11.2083	6.8238	0.00413372	K	Bean
NOG10757	Activates expression of the rhaSR operon in response to L-rhamnose (By similarity)	22.6139	9.22285	0.0014564	K	Bean
NOG10778	LysR family transcriptional regulator	39.2804	9.98476	0.000362471	K	Bean
NOG11087	LysR family transcriptional regulator	74.5257	6.27239	0.0002586	K	Bean
NOG122757	LysR family transcriptional regulator	41.461	5.36664	1.08006e-05	K	Bean
NOG125560	LysR family transcriptional regulator	93.7382	11.2514	0.00821482	K	Bean
NOG13699	GntR Family Transcriptional Regulator	17.3592	8.49033	1.91376e-08	K	Bean
NOG14215	LysR family transcriptional regulator	29.4541	8.60914	0.0070123	K	Bean
NOG14371	LysR family transcriptional regulator	8.58743	7.79387	0.000793206	K	Bean
NOG154735	HTH_XRE	6.05849	6.61735	0.00900691	K	Bean
NOG17490	LysR family transcriptional regulator	191.516	5.92215	0.00070346	K	Bean
NOG19028	LysR family transcriptional regulator	8.08976	6.69281	0.00884643	K	Bean
NOG19740	Transcriptional regulator	148.648	6.08381	9.58565e-05	K	Bean
NOG215070	LysR family transcriptional regulator	6.93387	5.22142	0.000162498	K	Bean
NOG215305	Transcriptional regulator	37.8246	7.74049	0.00252455	K	Bean
NOG25096	RpiR family transcriptional regulator	33.0684	9.72404	0.00124698	K	Bean
NOG26627	LysR family transcriptional regulator	54.1491	10.4464	4.33819e-06	K	Bean
NOG27844	AsnC family transcriptional regulator	15.7402	8.65944	0.000938243	K	Bean
NOG29085	LysR family transcriptional regulator	42.3864	9.14025	2.29263e-05	K	Bean
NOG29483	LysR family transcriptional regulator	66.3101	6.76684	0.00185366	K	Bean
NOG30009	Transcriptional regulator	19.3566	8.99113	0.00450944	K	Bean
NOG30765	LysR family transcriptional regulator	29.1864	5.37837	0.00101218	K	Bean
NOG31362	Transcriptional regulator	12.3225	8.34507	0.00120998	K	Bean
NOG37167	LysR family transcriptional regulator	31.8482	9.69239	2.72036e-13	K	Bean
NOG37438		36.9155	9.88242	0.00299257	K	Bean
NOG40304	Transcriptional regulator	69.4693	10.835	0.0064705	K	Bean
NOG41168	AraC family transcriptional regulator	109.597	6.54754	4.73004e-05	K	Bean
NOG41528	rna polymerase sigma factor	11.4165	8.23475	0.00177195	K	Bean
NOG43385	GntR Family Transcriptional Regulator	15.2121	5.99776	0.000527906	K	Bean
NOG45336	Transcriptional regulator	24.1598	7.89571	6.27197e-06	K	Bean
NOG48873	TetR family transcriptional Regulator	13.4129	7.4318	0.000520508	K	Bean
NOG52752	Antitermination protein	52.2461	9.4627	0.00243567	K	Bean
NOG55457	transcriptional regulatory protein	6.48036	7.42066	0.00523948	K	Bean
NOG57684	TetR family transcriptional Regulator	20.3596	7.03595	0.00174377	K	Bean
NOG62324	Transcriptional regulator	17.7721	8.85963	0.0031058	K	Bean
NOG62342	CopG family transcriptional regulator	37.3094	9.70046	1.17674e-10	K	Bean
NOG63727	Transcriptional regulator	9.96985	5.59446	0.000178551	K	Bean
NOG77409	transcriptional regulator, AraC family	37.7591	8.98938	8.55407e-13	K	Bean
NOG86912	transcriptional regulator), MarR family	21.4775	5.39345	7.92899e-05	K	Bean
COG0827	Adenine-specific DNA methylase	170.573	7.85751	0.00501531	L	Bean
COG0863	DNA methylase n-4 n-6 domain protein	80.5001	9.1721	9.73486e-05	L	Bean
COG3385	transposase	23.9613	5.06702	6.5828e-05	L	Bean
COG3611	replication initiation and membrane attachment	16.0646	5.6309	3.94945e-08	L	Bean
COG4889	helicase	44.5514	6.0284	4.49446e-05	L	Bean
COG5527	replication protein	12.4147	6.04471	3.70555e-05	L	Bean
NOG01156	Replication Protein	161.011	5.4194	0.00947698	L	Bean
NOG01689	Integrase	59.8694	5.67739	1.27848e-07	L	Bean
NOG02344	exonuclease VIII	92.1076	5.69084	0.00862111	L	Bean
NOG107057		36.0769	9.89529	4.58975e-05	L	Bean
NOG214270	Integrase	74.1138	10.9301	0.000765155	L	Bean
NOG58237	Phage integrase	46.8883	10.2739	9.42292e-09	L	Bean
NOG79477	exonuclease rnase t and DNA polymerase iii	62.3083	10.6775	0.00325062	L	Bean
COG3637	Membrane	391.624	5.4743	0.000311547	M	Bean
COG4571	Outer membrane protease	19.7206	7.17971	1.75075e-06	M	Bean
COG5434	Glycoside hydrolase family 28	198.231	5.87091	2.68862e-08	M	Bean
NOG00974	glycosyl transferase group 1	175.605	9.39766	1.0757e-05	M	Bean
NOG193210	Transglycosylase SLT domain	42.1273	10.116	5.18659e-05	M	Bean
NOG214336	glycosyl transferase family 2	55.7489	10.5214	3.1037e-05	M	Bean
NOG229527	outer membrane porin, OprD family	60.9961	8.52119	7.81731e-05	M	Bean
NOG39784	(LipO)protein	58.4093	10.5847	1.21881e-08	M	Bean
NOG42329	phosphatidylethanolamine N-methyltransferase	36.0741	9.85204	2.83937e-06	M	Bean
NOG66475	Rz endopeptidase from lambdoid prophage DLP12	48.0836	8.50029	0.00636167	M	Bean
NOG67578	transglycosylase	311	8.51191	0.000251006	M	Bean
COG5504	Zn-dependent protease	12.4699	7.78863	0.00241529	O	Bean
NOG02454	Subtilase family	231.275	8.46373	0.00682481	O	Bean
NOG107020	phosphatidylinositol-specific phospholipase C, X domain containing 1	21.0728	9.09905	0.00146038	O	Bean
NOG40371	glutathione s-transferase	55.2206	7.51944	0.0010626	O	Bean
NOG48450	Chaperone	46.9367	5.50405	0.00158794	O	Bean
COG3793	Resistance protein	8.42126	6.76183	0.00778935	P	Bean
COG3833	ABC transporter (permease)	11.4917	5.00896	0.000579137	P	Bean
COG4594	Transporter	32.1636	6.32265	6.5828e-05	P	Bean
COG4986	Binding-protein-dependent transport systems inner membrane component	80.949	6.86641	0.000113158	P	Bean
NOG00578	Binding-protein-dependent transport systems inner membrane component	30.3188	8.64868	7.485e-06	P	Bean
NOG00978	(ABC) transporter	20.7243	8.10979	1.51851e-08	P	Bean
NOG01644	Efflux transporter rnd family, mfp subunit	76.8617	6.04803	0.00169278	P	Bean
NOG103637	Copper resistance protein CopC	6.19406	7.35234	0.00378802	P	Bean
NOG10688	Binding-protein-dependent transport systems inner membrane component	125.835	8.00729	9.43479e-05	P	Bean
NOG212547	Copper silver efflux system membrane fusion protein CusB	130.674	7.17925	0.000620095	P	Bean
NOG231177	Major Facilitator Superfamily	37.9726	9.96963	0.00226776	P	Bean
NOG23341	Binding-protein-dependent transport systems inner membrane component	72.1352	9.73856	7.56957e-07	P	Bean
NOG28824	Binding-protein-dependent transport systems inner membrane component	70.5587	10.8637	0.00765176	P	Bean
NOG30121	ABC transporter	21.4945	7.42363	0.000303495	P	Bean
NOG39410	Permease protein	128.006	7.87532	2.18674e-05	P	Bean
NOG73974	Copper resistance	12.4011	8.35533	5.9446e-05	P	Bean
COG5285	phytanoyl-CoA dioxygenase	179.896	5.51208	1.16215e-06	Q	Bean
NOG58824	carboxymuconolactone decarboxylase	14.4069	8.55314	0.00118252	Q	Bean
NOG69202	Methyltransferase type 11	55.1785	7.04522	0.000116411	R	Bean
COG0434	Predicted TIM-barrel enzyme	6.56838	5.44293	0.000523844	R	Bean
COG1402	Creatinine amidohydrolase/Fe(II)-dependent formamide hydrolase involved in riboflavin and F420 biosynthesis	71.8353	9.83116	0.000218961	R	Bean
COG1896	5'-deoxynucleotidase YfbR and related HD superfamily hydrolases	149.5	5.14705	1.19403e-11	R	Bean
COG2404	Oligoribonuclease NrnB or cAMP/cGMP phosphodiesterase, DHH superfamily	8.93552	5.38178	0.000201243	R	Bean
COG3498	Tail tube protein	56.6589	5.65549	0.00575296	R	Bean
COG4540	Baseplate Assembly protein	20.4495	9.00114	2.70492e-07	R	Bean
COG5302	Post-segregation antitoxin CcdA	46.1326	6.33103	0.00909988	R	Bean
COG5516	Protein of unknown function (DUF1470)	35.4897	6.28518	1.84247e-07	R	Bean
COG5518	portal protein	79.8876	6.71064	0.000470643	R	Bean
NOG00081	ABC transporter	42.6931	6.91488	0.000846801	R	Bean
NOG00223	fad dependent oxidoreductase	24.0283	9.29786	8.15064e-05	R	Bean
NOG00424	ABC transporter	39.0751	5.42923	5.05911e-05	R	Bean
NOG00981	ABC transporter	14.9429	8.61685	0.00121822	R	Bean
NOG01034	NmrA family	62.8213	5.2923	1.99333e-05	R	Bean
NOG01333	Terminase ATPase subunit	167.566	6.61093	5.00259e-05	R	Bean
NOG01635	Protein of unknown function (DUF861)	15.7225	8.6982	4.77018e-05	R	Bean
NOG02702	gCN5-related N-acetyltransferase	55.5063	10.5005	2.21958e-05	R	Bean
NOG02878	Dehydrogenase	422.428	8.77579	1.08009e-06	R	Bean
NOG03631	Oligopeptide dipeptide ABC transporter periplasmic substrate-binding protein	89.2675	7.52792	5.0058e-05	R	Bean
NOG04338	fad dependent oxidoreductase	62.7042	10.6862	9.08907e-07	R	Bean
NOG05822	of the drug metabolite transporter	40.9304	10.0675	2.83937e-06	R	Bean
NOG07506	Alpha beta hydrolase	12.1567	8.32721	0.000128991	R	Bean
NOG08257	Short chain dehydrogenase	40.1658	5.62532	1.93819e-06	R	Bean
NOG08608	ATP-binding region, ATPase domain protein	127.103	8.99532	2.88461e-05	R	Bean
NOG08704	ABC transporter substrate-binding protein	58.495	6.63082	9.97652e-06	R	Bean
NOG10492	NmrA family	20.7326	5.48962	0.002835	R	Bean
NOG10992	inner membrane transporter yiJE	30.6131	8.68412	0.000831755	R	Bean
NOG113060	Acetyltransferase (GNAT) family	9.38514	5.09099	0.000218548	R	Bean
NOG11925	Capsid scaffolding protein	140.097	7.29023	0.00506234	R	Bean
NOG12989	3alpha-hydroxysteroid dehydrogenase	43.8096	10.1658	8.95595e-05	R	Bean
NOG13755	transfer protein TraU	111.113	11.3946	0.00561748	R	Bean
NOG163156	0	14.7806	8.5964	3.60504e-06	R	Bean
NOG194340	0	49.3458	10.3423	0.00313613	R	Bean
NOG19554	type i phosphodiesterase nucleotide pyrophosphatase	45.8351	9.25863	2.25614e-06	R	Bean
NOG199975	0	13.1541	8.41604	3.64176e-05	R	Bean
NOG212486	Alpha beta hydrolase	33.5804	5.1817	5.72966e-18	R	Bean
NOG212866	Dehydrogenase reductase	406.428	10.6269	0.00208179	R	Bean
NOG214068	Bacterial extracellular solute-binding proteins, family 5 Middle	29.237	6.0986	0.000441208	R	Bean
NOG216284	Acetyltransferase (GNAT) family	27.0851	9.39121	0.000455613	R	Bean
NOG22209	Oxidoreductase domain protein	84.1047	11.108	1.64267e-08	R	Bean
NOG223697	Acetyltransferase (GNAT) family	63.7223	10.6851	0.000321304	R	Bean
NOG228603	Protein of unknown function (DUF3426)	30.7024	6.85686	2.33643e-05	R	Bean
NOG26447	metallophosphoesterase	69.0296	10.8237	0.00590325	R	Bean
NOG30691	Alpha beta hydrolase fold protein	196.659	6.20215	2.81851e-11	R	Bean
NOG35059	Dehydrogenase	30.6461	5.60282	0.00060688	R	Bean
NOG37172	fad dependent oxidoreductase	730.218	5.09891	0.000269204	R	Bean
NOG38932	Tail fiber assembly protein	44.1959	7.81014	0.00281082	R	Bean
NOG40752	Biliverdin reductase B (Flavin reductase (NADPH))	10.8349	5.04786	0.000305365	R	Bean
NOG42737	Acetyltransferase (GNAT) family	35.0767	8.87789	4.37901e-07	R	Bean
NOG48206	Glyoxalase Bleomycin resistance protein (Dioxygenase	21.9394	9.16634	0.00237204	R	Bean
NOG51659	glyoxalase bleomycin resistance protein dioxygenase	13.827	5.77386	0.00631155	R	Bean
NOG51722	L-2-amino-thiazoline-4-carboxylic acid hydrolase	21.2178	9.07673	1.7383e-11	R	Bean
NOG53200	Tail fiber assembly protein	66.9215	8.9629	3.42436e-12	R	Bean
NOG60203	Pilus assembly protein	144.297	10.7337	0.000571281	R	Bean
NOG63392	bacteriophage lambda Bor protein homolog	3.77635	5.63608	0.00533072	R	Bean
NOG63498	#NAME?	215.418	5.50729	1.79406e-05	R	Bean
NOG64767	Phage head-tail joining protein	30.9854	8.68015	0.000521304	R	Bean
NOG65476	Phage virion morphogenesis protein	24.6378	5.22159	2.18674e-05	R	Bean
NOG66036	NUDiX hydrolase	39.2311	6.04009	0.00555972	R	Bean
NOG67234	gCN5-related N-acetyltransferase	13.724	8.48108	0.00928353	R	Bean
NOG67517	tail completion protein	59.9225	7.41845	2.63593e-07	R	Bean
NOG71777	Protein of unknown function (DUF861)	37.2039	7.44342	0.000210302	R	Bean
NOG78935	acetyltransferase	5.54955	5.12171	0.00218764	R	Bean
NOG79651	Methyltransferase Type	12.3858	8.33178	0.00112231	R	Bean
NOG81983	gCN5-related N-acetyltransferase	25.5473	5.46617	0.00167675	R	Bean
NOG92008	This protein specifically catalyzes the removal of signal peptides from prolipoproteins (By similarity)	25.559	9.38137	0.000289576	R	Bean
NOG93965	Clp protease	234.353	12.3901	0.000218548	R	Bean
NOG96266	0	131.553	9.65924	2.39098e-07	R	Bean
NOG97219	Toxic component of a toxin-antitoxin (TA) module. A	21.2515	5.80947	0.00158794	R	Bean
NOG06820	Hypothetical protein	13.0548	8.42923	0.00169278	S	Bean
NOG100159	Hypothetical protein	67.6542	10.8026	2.68862e-08	S	Bean
NOG17594	Hypothetical protein	72.6067	10.8307	0.00174101	S	Bean
NOG34190	Hypothetical protein	37.9228	5.69306	0.00480463	S	Bean
COG1302	Uncharacterized conserved protein YloU, alkaline shock protein (Asp23) family	5.97306	5.18918	2.39434e-05	S	Bean
COG1511	Uncharacterized membrane protein YhgE, phage infection protein (PIP) family	13.7362	5.49783	2.31625e-05	S	Bean
COG2149	Uncharacterized membrane protein YidH, DUF202 family	7.08379	7.54634	0.00281376	S	Bean
COG2427	Uncharacterized conserved protein YjgD, DUF1641 family	8.82078	5.02046	0.000186764	S	Bean
COG2510	Uncharacterized membrane protein YhgE, phage infection protein (PIP) family	27.8052	9.51042	0.00189254	S	Bean
COG2990	VirK protein	53.4051	5.4193	0.00479298	S	Bean
COG2992	BAX protein	17.049	7.01207	1.37223e-05	S	Bean
COG3002	UPF0753 protein	88.8022	11.1905	1.85024e-06	S	Bean
COG3112	UPF0231 protein	84.2223	5.69341	0.000577612	S	Bean
COG3254	Involved in the anomeric conversion of L-rhamnose (By similarity)	105.74	5.38453	2.70861e-06	S	Bean
COG3349	Desaturase	92.6922	9.44044	0.00051285	S	Bean
COG3551	Glycosyl transferase	35.5701	7.10817	2.18926e-06	S	Bean
COG3589	Outer surface protein	9.07442	5.34128	8.5671e-05	S	Bean
COG3647	Membrane	32.3035	6.1169	0.00143758	S	Bean
COG3778	tail protein	23.8349	6.50764	2.39485e-10	S	Bean
COG3915	oxidoreductase (molybdopterin binding	143.929	9.39755	0.000223491	S	Bean
COG4116	adenylate cyclase	12.6179	5.58055	5.28314e-08	S	Bean
COG4267	Putative trans-membrane protein	27.4548	9.48131	0.00654885	S	Bean
COG4292	low temperature requirement	39.7167	6.14748	2.51022e-05	S	Bean
COG4326	spoom family	13.5176	6.07528	5.10131e-07	S	Bean
COG4493	UPF0637 protein	12.3942	5.09176	0.00211664	S	Bean
COG4694	Wobble nucleotide-excising tRNase	153.031	7.85215	0.000290154	S	Bean
COG4704	Uncharacterized protein conserved in bacteria (DUF2141)	12.8895	8.40027	0.00206694	S	Bean
COG4733	Phage-related protein, tail component	664.371	9.19064	6.98329e-10	S	Bean
COG4734	Antirestriction protein	21.1377	8.08164	0.00754371	S	Bean
COG4925	Hypothetical protein	6.67458	5.26858	0.000178593	S	Bean
COG4944	Protein of unknown function (DUF1109)	14.1242	8.54295	2.34695e-05	S	Bean
COG5483	HhH-GPD domain protein	37.5523	5.35272	0.00101806	S	Bean
COG5569	cation efflux system protein	30.5778	7.4142	0.000254658	S	Bean
COG5637	Cyclase dehydrase	54.3451	6.03828	2.50652e-07	S	Bean
NOG01062	Methyl-accepting chemotaxis sensory transducer	43.4112	10.1595	0.000291749	S	Bean
NOG01551	Integrating conjugative element protein	61.6791	7.27211	3.01306e-06	S	Bean
NOG01685	F pilus assembly Type-IV secretion system for plasmid transfer	77.9023	6.74772	4.91012e-05	S	Bean
NOG02032	Bacteriophage protein	131.199	9.39528	0.002848	S	Bean
NOG02500	Domain of unknown function (DUF932)	123.083	6.76791	1.60474e-05	S	Bean
NOG02962	Membrane	11.2342	6.3857	0.000736447	S	Bean
NOG03035	Hypothetical protein	5.67212	6.08095	0.00117401	S	Bean
NOG03190	DJ-1 PfPI family protein	29.1409	9.56693	7.90738e-07	S	Bean
NOG03359	abortive phage infection	202.768	12.3865	0.000765961	S	Bean
NOG03419	Membrane	5.07889	6.92115	0.000795299	S	Bean
NOG03860	Hypothetical protein	65.0908	5.57757	0.00516662	S	Bean
NOG03886	Cyclase family	29.7285	5.37578	0.00919859	S	Bean
NOG04405	Hypothetical protein	12.0199	8.22784	0.00049977	S	Bean
NOG04458	Phage tail tape measure protein, TP901 family	15.5304	7.7055	5.05383e-07	S	Bean
NOG04556	ATP-dependent endonuclease of the OLD family-like protein	72.4151	10.8965	0.00352842	S	Bean
NOG04672	Hypothetical protein	16.3505	5.34236	5.78423e-09	S	Bean
NOG04819	relaxase	43.1041	10.1443	0.0014547	S	Bean
NOG05306	Methyl-accepting chemotaxis	93.7945	11.2682	0.00116267	S	Bean
NOG05462	exported protein	6.80739	7.42739	0.000882724	S	Bean
NOG05481	Membrane	37.5286	8.12851	0.000254754	S	Bean
NOG05786	Pfam:DUF1527	16.2373	6.79859	9.23927e-10	S	Bean
NOG05843	Centlein, centrosomal protein	36.0358	5.80759	3.60446e-05	S	Bean
NOG06474	Molybdenum cofactor biosynthesis protein F	57.3911	6.26205	0.00213744	S	Bean
NOG07576	cupin domain protein	5.77318	5.32215	0.00220401	S	Bean
NOG07709	Cytotoxic necrotizing factor	112.328	6.83283	2.914e-05	S	Bean
NOG07907	Secreted protein	28.0779	6.68567	0.00802413	S	Bean
NOG08013	NERD domain protein	33.3042	5.29227	0.00191862	S	Bean
NOG08770	secreted protein	21.6407	8.14539	1.2825e-05	S	Bean
NOG09201	Hypothetical protein	73.2719	6.91592	7.76219e-08	S	Bean
NOG09697	YD repeat protein	305.342	8.78959	0.000417974	S	Bean
NOG09750	Hypothetical protein	32.2031	8.76418	4.29049e-06	S	Bean
NOG09794	NERD domain protein	185.366	11.2945	6.17043e-21	S	Bean
NOG100337	Hypothetical protein	33.927	9.79942	0.00293209	S	Bean
NOG102139	Uncharacterised protein family (UPF0158)	25.252	5.31923	0.0036753	S	Bean
NOG102476	prevent-host-death	17.7162	7.3825	4.49446e-05	S	Bean
NOG10391	Hypothetical protein	20.1262	9.04002	0.000390205	S	Bean
NOG104613	Mor transcription activator family	14.1072	5.55385	0.00591446	S	Bean
NOG104685	Protein of unknown function (DUF2635)	13.8567	6.33224	0.00654247	S	Bean
NOG10481	DNA sulfur modification protein DndB	29.9933	7.75816	1.96191e-08	S	Bean
NOG104962	Hypothetical protein	53.7909	7.12992	1.67552e-07	S	Bean
NOG105063	Hypothetical protein	6.58649	5.1616	7.23005e-06	S	Bean
NOG105704	Hypothetical protein	32.0651	9.72619	0.00547857	S	Bean
NOG10674	succinylglutamate desuccinylase aspartoacylase	8.61674	7.81417	3.54229e-06	S	Bean
NOG108089	Hypothetical protein	192.202	9.1123	1.5727e-08	S	Bean
NOG108507	Prophage Hp1 family Holin	27.8931	8.39333	1.37223e-05	S	Bean
NOG109589	Hypothetical protein	215.308	11.5109	2.39485e-10	S	Bean
NOG111629	Hypothetical protein	13.4575	5.85871	1.46972e-05	S	Bean
NOG112683	Hypothetical protein	238.592	10.3419	1.27964e-05	S	Bean
NOG11320	HipA domain-containing protein	54.4689	10.4879	0.000162631	S	Bean
NOG113269	Hypothetical protein	5.85498	6.2325	0.000207511	S	Bean
NOG113688	Hypothetical protein	140.815	10.8746	1.20417e-07	S	Bean
NOG116393	Hypothetical protein	102.155	8.98975	0.000718943	S	Bean
NOG11655	Methyl-accepting chemotaxis protein	111.671	9.13021	7.73751e-07	S	Bean
NOG117248	Pfam:DUF1813	11.7946	7.25843	0.000363391	S	Bean
NOG118223	Hypothetical protein	8.4754	7.80527	0.000696168	S	Bean
NOG119535	Colicin immunity protein pyocin immunity protein	18.3514	7.19765	0.00503591	S	Bean
NOG120382	Hypothetical protein	30.1099	9.62885	0.000367304	S	Bean
NOG122537	Hypothetical protein	13.7264	8.45885	7.57606e-05	S	Bean
NOG123049	Hypothetical protein	157.296	8.35922	4.25453e-05	S	Bean
NOG13025	(LipO)protein	14.6916	5.73013	0.00225261	S	Bean
NOG13050	Hypothetical protein	37.686	8.98726	1.20405e-10	S	Bean
NOG131109	Hypothetical protein	151.615	11.9641	0.00832527	S	Bean
NOG131530	Hypothetical protein	10.398	5.34212	1.52521e-06	S	Bean
NOG13189	Hypothetical protein	31.1491	6.56133	0.00122413	S	Bean
NOG132495	Hypothetical protein	181.901	11.2647	0.00113342	S	Bean
NOG13325	Methyl-accepting chemotaxis protein	154.23	11.0273	2.95964e-05	S	Bean
NOG134067	Hypothetical protein	17.5682	8.83283	0.00352842	S	Bean
NOG134969	Hypothetical protein	37.0297	9.87238	0.000171062	S	Bean
NOG13610	Hypothetical protein	69.1717	6.28627	0.00864681	S	Bean
NOG136204	Uncharacterized conserved protein (DUF2156)	19.2026	6.33606	0.00292286	S	Bean
NOG140563	Hypothetical protein	54.492	10.4807	0.00100598	S	Bean
NOG141683	Hypothetical protein	11.9498	7.31976	3.65047e-06	S	Bean
NOG142102	Hypothetical protein	5.08955	7.03683	0.00675757	S	Bean
NOG144339	Hypothetical protein	287.318	12.8813	0.00048067	S	Bean
NOG146715	Hypothetical protein	16.1087	7.74572	1.5868e-09	S	Bean
NOG148409	Hypothetical protein	8.11319	7.74181	0.00168552	S	Bean
NOG148979	Hypothetical protein	7.44056	5.40609	0.000609118	S	Bean
NOG149076	Hypothetical protein	66.2497	10.7701	0.000218548	S	Bean
NOG150362	Hypothetical protein	11.9197	8.29933	0.0015827	S	Bean
NOG152613	Hypothetical protein	196.623	12.3351	2.92406e-05	S	Bean
NOG154774	Hypothetical protein	106.776	8.29029	0.000530727	S	Bean
NOG154923	Hypothetical protein	54.3827	7.55436	6.10042e-08	S	Bean
NOG154945	Hypothetical protein	9.40438	6.28171	0.00269621	S	Bean
NOG155156	T3SS, HrcQ	302.601	10.434	5.86955e-08	S	Bean
NOG155196	T3SS, HrpB	165.724	9.24698	1.37223e-05	S	Bean
NOG155379	Formiminotransferase-cyclodeaminase	16.302	8.73328	5.75376e-05	S	Bean
NOG155890	Hypothetical protein	21.8791	8.94696	4.25453e-05	S	Bean
NOG155928	Hypothetical protein	9.56842	7.96377	7.7108e-07	S	Bean
NOG157479	Hypothetical protein	17.1545	6.9127	0.00351566	S	Bean
NOG158174	Hypothetical protein	86.5678	5.01981	0.00674169	S	Bean
NOG164298	Hypothetical protein	17.9312	7.92193	4.33268e-06	S	Bean
NOG16640	Hypothetical protein	72.6393	7.25762	0.00989163	S	Bean
NOG167479	Hypothetical protein	2.83042	6.09969	0.00457122	S	Bean
NOG170960	Hypothetical protein	34.9667	9.82588	5.50781e-08	S	Bean
NOG173438	Hypothetical protein	14.7537	8.60531	6.42501e-05	S	Bean
NOG174087	Hypothetical protein	21.9753	9.18065	0.00151479	S	Bean
NOG175759	Hypothetical protein	4.26303	5.08545	0.00578496	S	Bean
NOG176888	Hypothetical protein	12.6904	7.41114	0.00821482	S	Bean
NOG178328	Peptidase inhibitor I78 family	20.7079	9.09561	0.00745487	S	Bean
NOG182279	Hypothetical protein	17.7439	5.21225	0.00268279	S	Bean
NOG187977	Hypothetical protein	61.3063	7.94394	0.00172995	S	Bean
NOG195182	Type-F conjugative transfer system pilin assembly protein	116.49	11.5099	0.00207268	S	Bean
NOG20250	Protein of unknown function (DUF968)	113.301	7.63638	7.65516e-09	S	Bean
NOG20974	Autotransporter	107.118	5.79574	0.00170167	S	Bean
NOG211862	Hypothetical protein	84.048	10.1057	0.000736447	S	Bean
NOG212076	Hypothetical protein	73.1955	10.9166	0.000951403	S	Bean
NOG212242	Methyl-accepting chemotaxis	87.3326	5.8946	1.58751e-05	S	Bean
NOG214846	Methyl-accepting chemotaxis	49.4089	10.3379	3.26675e-07	S	Bean
NOG215017	Protein of unknown function (DUF3253)	15.7913	8.32781	6.5828e-05	S	Bean
NOG215366	GtrA-like protein	21.8118	9.17053	0.00251065	S	Bean
NOG217730	Hypothetical protein	22.0073	6.90793	5.67228e-05	S	Bean
NOG21970	exported protein	40.2721	6.17077	1.04195e-07	S	Bean
NOG221898	Hypothetical protein	506.551	9.23088	2.62762e-11	S	Bean
NOG22197	Hypothetical protein	16.1788	7.76967	0.000646058	S	Bean
NOG225602	Hypothetical protein	9.39584	6.17688	0.00230311	S	Bean
NOG22816	Hypothetical protein	12.6418	8.27371	0.000187093	S	Bean
NOG22853	Domain of Unknown Function (DUF1259)	13.2764	6.14492	6.99607e-07	S	Bean
NOG23617	Hypothetical protein	40.6214	7.25033	7.12267e-05	S	Bean
NOG26102	Methyl-accepting chemotaxis	92.4997	6.40821	0.00721775	S	Bean
NOG26435	Hypothetical protein	50.8032	10.3751	9.71927e-05	S	Bean
NOG26817	signal transduction protein with Nacht domain	163.938	9.39674	0.000162938	S	Bean
NOG28255	Hypothetical protein	30.7598	9.66595	4.73135e-07	S	Bean
NOG30349	Hypothetical protein	86.2236	11.127	0.00683571	S	Bean
NOG30620	Hypothetical protein	16.521	8.6714	0.000310019	S	Bean
NOG32457	Hypothetical protein	35.9638	9.8798	0.00200443	S	Bean
NOG34369	Bacteriophage protein	62.1438	9.71189	0.00111287	S	Bean
NOG34587	Protein of unknown function (DUF3577)	30.9366	6.4062	0.00434001	S	Bean
NOG34611	Hypothetical protein	347.919	9.91289	0.0019757	S	Bean
NOG36384	Protein of unknown function (DUF3616)	277.176	12.8363	0.00298316	S	Bean
NOG37031	wbqc-like family	37.1263	9.9376	0.00612307	S	Bean
NOG37042	Protein of unknown function (DUF2442)	12.7633	8.39711	5.51052e-05	S	Bean
NOG37276	Protein of unknown function (DUF1481)	135.253	6.49106	0.00233446	S	Bean
NOG37903	Hypothetical protein	16.5659	8.7664	0.000467481	S	Bean
NOG38110	Hypothetical protein	37.2608	9.92171	1.7306e-07	S	Bean
NOG38409	O-ACyltransferase homolog family member	328.883	9.1404	1.83766e-10	S	Bean
NOG38562	(LipO)protein	15.3568	6.86789	0.000236101	S	Bean
NOG39163	Cytochrome p460	11.2666	8.20132	3.75451e-08	S	Bean
NOG39285	Domain of unknown function (DUF1989)	36.8505	9.92306	0.00484128	S	Bean
NOG39651	Probably plays a role in the assembly of the spore coat proteins by catalyzing epsilon-(gamma-glutamyl)lysine cross-links (By similarity)	6.65313	5.00935	5.35737e-05	S	Bean
NOG39758	YfdX protein	37.3303	9.93287	0.000520007	S	Bean
NOG40245	Acyl-transferase	54.3052	5.576	0.00206694	S	Bean
NOG40342	Halovibrin	59.8343	6.6194	0.000157597	S	Bean
NOG40766	Hypothetical protein	20.4195	8.10322	0.000153198	S	Bean
NOG41288	Hypothetical protein	31.6554	9.70763	0.00419025	S	Bean
NOG41780	Uncharacterised protein family (UPF0104)	19.61	9.00934	1.81715e-10	S	Bean
NOG42285	secreted protein	63.1809	10.7	0.000393398	S	Bean
NOG42591	Pfam:DUF88	24.6953	9.34434	0.000968301	S	Bean
NOG44580	Hypothetical protein	38.6886	8.97962	4.45694e-06	S	Bean
NOG44645	Hypothetical protein	12.2203	6.09691	3.06769e-06	S	Bean
NOG45708	Hypothetical protein	144.876	5.4314	0.00943828	S	Bean
NOG45890	Hypothetical protein	20.8708	9.10717	0.00679838	S	Bean
NOG46225	alginate lyase	22.6277	9.1968	0.000374154	S	Bean
NOG46393	endoribonuclease L-psp	11.4519	5.41641	4.73135e-07	S	Bean
NOG46501	collagen triple helix repeat protein	11.4262	5.60336	2.79787e-05	S	Bean
NOG48073	tranmembrane protein	14.9955	8.62159	0.00802413	S	Bean
NOG49394	Hypothetical protein	61.909	8.95069	2.27369e-05	S	Bean
NOG49695	Hypothetical protein	5.00508	6.06901	0.00106862	S	Bean
NOG49709	Hypothetical protein	25.3315	6.92841	3.27181e-05	S	Bean
NOG49774	Hypothetical protein	8.4566	6.59997	0.00654247	S	Bean
NOG50518	Hypothetical protein	215.59	12.4728	5.27446e-05	S	Bean
NOG50895	Hypothetical protein	37.9841	9.97024	6.75646e-08	S	Bean
NOG51070	Hypothetical protein	15.0746	8.46942	0.00540618	S	Bean
NOG51110	Hypothetical protein	63.7304	8.79641	0.00020183	S	Bean
NOG51373	acyltransferase 3	51.9797	10.4081	5.10509e-10	S	Bean
NOG52018	lysine exporter protein LysE YggA	28.5175	9.55706	0.00260115	S	Bean
NOG52426	Helicase	95.0903	11.2906	0.000393398	S	Bean
NOG52893	Hypothetical protein	154.671	9.59513	2.72036e-13	S	Bean
NOG53854	Hypothetical protein	25.077	6.42256	5.45465e-05	S	Bean
NOG55163	Hypothetical protein	19.1621	5.96615	0.000799716	S	Bean
NOG55419	Hypothetical protein	41.1225	9.95857	0.000171062	S	Bean
NOG55573	Antirestriction protein	47.669	10.2803	0.00313395	S	Bean
NOG55950	Hypothetical protein	58.6086	10.5934	4.00954e-05	S	Bean
NOG56796	Hypothetical protein	29.3468	8.63476	2.77193e-09	S	Bean
NOG56831	Hypothetical protein	728.797	9.43082	0.00475188	S	Bean
NOG56894	bacteriophage protein	65.9027	10.7577	0.000218548	S	Bean
NOG57108	acyltransferase 3	55.8172	10.5233	0.000174093	S	Bean
NOG57428	frg domain protein	20.057	9.04952	0.00290644	S	Bean
NOG57561	Fimbrial	22.7514	6.79051	0.00155685	S	Bean
NOG59110	Acyl-transferase	71.4341	5.28693	0.000289576	S	Bean
NOG59514	Bacteriophage protein	61.8504	9.7048	1.32194e-05	S	Bean
NOG59569	Type-F conjugative transfer system protein TraW	78.4741	9.06147	0.00901146	S	Bean
NOG61737	Anti-sigma-K factor rskA	11.7474	5.26342	0.000491933	S	Bean
NOG62457	NAD(FAD)-dependent dehydrogenase	6.02534	7.29194	0.00148229	S	Bean
NOG63432	response to DNA damage stimulus	25.8434	5.3751	0.000464466	S	Bean
NOG63908	Hypothetical protein	32.1412	6.21986	0.00196468	S	Bean
NOG64788	Hypothetical protein	112.106	7.08503	0.00305404	S	Bean
NOG65202	Ash protein family	63.7785	8.83822	5.16934e-09	S	Bean
NOG65640	tautomerase	29.9274	6.62535	0.000749663	S	Bean
NOG65860	Hypothetical protein	27.615	5.58758	0.00287154	S	Bean
NOG66043	NfeD-like C-terminal, partner-binding	37.0995	6.84832	0.00667584	S	Bean
NOG66751	MTH538 TIR-like domain (DUF1863)	9.09935	7.888	5.45133e-06	S	Bean
NOG67347	Hypothetical protein	37.6864	9.9583	8.52203e-06	S	Bean
NOG67982	Hypothetical protein	28.5305	9.5314	0.000225904	S	Bean
NOG68317	Domain of unknown function (DUF718)	10.9762	8.16885	0.00213709	S	Bean
NOG68345	Hypothetical protein	23.9833	9.29571	0.000628452	S	Bean
NOG68444	Hypothetical protein	49.9573	10.2668	0.0069966	S	Bean
NOG68524	Abi-like protein	142.18	11.8742	0.00477637	S	Bean
NOG69256	Hypothetical protein	190.953	9.05383	0.00173043	S	Bean
NOG69262	Hypothetical protein	41.9866	8.39738	0.000524762	S	Bean
NOG69308	VRR-NUC domain protein	19.7758	8.81018	0.000365617	S	Bean
NOG69430	Hypothetical protein	15.8543	6.38586	0.00027318	S	Bean
NOG69894	Hypothetical protein	259.392	9.28407	0.000146083	S	Bean
NOG69924	Hypothetical protein	80.725	10.0905	1.26536e-06	S	Bean
NOG71759	Hypothetical protein	6.38108	5.54602	0.000810435	S	Bean
NOG71847	Phospholipid glycerol acyltransferase	6.47127	5.45632	0.000680357	S	Bean
NOG72190	Antitermination protein	28.4084	6.71763	0.00450919	S	Bean
NOG72229	Hypothetical protein	34.2661	8.84222	6.22156e-05	S	Bean
NOG72463	SnoaL-like polyketide cyclase	8.89302	7.87431	0.000693308	S	Bean
NOG73063	Hypothetical protein	59.39	10.601	2.19412e-05	S	Bean
NOG73865	Hypothetical protein	12.8063	7.42434	0.00413088	S	Bean
NOG73883	Protein of unknown function, DUF606	20.0923	9.03715	0.000414805	S	Bean
NOG75533	Salmonella virulence plasmid 28.1kDa A protein	216.335	7.49367	3.42436e-12	S	Bean
NOG75573	(Lipo)protein	77.0868	8.2186	0.00309735	S	Bean
NOG76390	Protein of unknown function (DUF2913)	211.926	11.2803	0.000788243	S	Bean
NOG79842	Hypothetical protein	125.335	10.719	0.00277513	S	Bean
NOG79980	Lysine exporter protein (Lyse ygga)	38.9083	6.99595	0.00102055	S	Bean
NOG80318	Pfam:DUF3532	13.0318	6.62071	0.0054568	S	Bean
NOG80950	Uncharacterized protein conserved in bacteria (DUF2147)	15.205	8.64195	0.00251065	S	Bean
NOG83258	regulatory protein	54.6814	8.36047	0.00269621	S	Bean
NOG84176	Hypothetical protein	150.102	10.989	0.000133657	S	Bean
NOG85176	bacteriophage protein	31.7712	8.6872	0.00154327	S	Bean
NOG86227	Hypothetical protein	32.5574	8.06233	0.00623479	S	Bean
NOG86539	Hypothetical protein	29.14	6.81013	0.00378802	S	Bean
NOG87038	Protein of unknown function (DUF2531)	6.98156	5.82346	0.0046002	S	Bean
NOG87222	coiled-coil protein	499.641	8.6748	0.000261698	S	Bean
NOG87862	Protein of unknown function (DUF3262)	11.3182	6.37863	0.0091338	S	Bean
NOG87927	Dnase I homologous protein dhp2	21.6317	9.15735	7.66332e-06	S	Bean
NOG88383	Protein of unknown function (DUF2976)	25.0335	6.31476	0.00228374	S	Bean
NOG88717	SpoVT AbrB domain protein	17.1469	8.18823	2.69146e-05	S	Bean
NOG88919	Hypothetical protein	11.0807	8.19461	0.00892963	S	Bean
NOG88971	Hypothetical protein	8.25797	7.76742	0.00105447	S	Bean
NOG92207	guanine-specific ribonuclease N1 and T1	26.1336	6.27991	0.00207685	S	Bean
NOG93151	sulfate transporter antisigma-factor antagonist stas	11.4285	5.19977	0.00133709	S	Bean
NOG95133	Lipid A 3-O-deacylase (PagL)	18.3041	7.98563	0.00158794	S	Bean
NOG96102	Protein of unknown function (DUF2732)	14.2491	7.57085	0.00959786	S	Bean
NOG96351	Hypothetical protein	51.2453	6.72345	4.62571e-05	S	Bean
NOG96431	Hypothetical protein	54.0008	9.51188	3.78993e-07	S	Bean
NOG96853	Hypothetical protein	62.4466	10.6873	0.00705146	S	Bean
NOG97212	Pfam:UPF0057	7.56404	6.1067	0.00171936	S	Bean
NOG98148	Hypothetical protein	30.2711	7.52736	0.000498066	S	Bean
NOG98179	HrpJ-like domain	855.25	10.6834	8.55997e-09	S	Bean
NOG01316	Histidine kinase	13.1995	5.88885	0.000161755	T	Bean
NOG04676	Response regulator	6.32772	5.21364	0.000167157	T	Bean
NOG06283	Histidine kinase	5.66943	5.58438	0.000206438	T	Bean
NOG130684	EAL domain	107.226	8.10113	1.46972e-05	T	Bean
NOG186744	PAS fold	80.7801	11.0477	1.69261e-05	T	Bean
NOG187146	Histidine Kinase A (phospho-acceptor) domain	12.1599	6.78037	0.00174278	T	Bean
NOG18912	Diguanylate cyclase phosphodiesterase	31.7947	6.27073	2.74149e-05	T	Bean
NOG212110	Serine Threonine protein kinase	8.87189	7.78761	0.00126135	T	Bean
NOG212749	Histidine kinase	105.016	6.58175	5.44635e-08	T	Bean
NOG214642	Histidine kinase	342.058	8.87091	1.24072e-05	T	Bean
NOG26336	Diguanylate cyclase	159.227	12.0321	1.87639e-06	T	Bean
NOG26946	Histidine kinase	134.557	11.7873	0.00271128	T	Bean
NOG27440	Diguanylate cyclase	38.9294	8.06607	5.54626e-06	T	Bean
NOG33147	Histidine kinase	57.0767	5.32576	1.64424e-06	T	Bean
NOG41799	Histidine kinase	11.1449	5.72457	0.000119499	T	Bean
NOG73027	Response regulator	42.7892	6.53613	0.00010752	T	Bean
COG3451	T4SS protein	271.763	8.19732	0.00115622	U	Bean
COG3701	Conjugal transfer protein	27.8402	9.51037	2.14877e-05	U	Bean
COG4669	T3SS, MS ring YscJ	369.402	9.30145	7.10684e-07	U	Bean
COG4789	T3SS, Inner-membrane protein YscV	600.272	7.82982	1.21502e-06	U	Bean
COG4792	T3SS, Inner-membrane protein YscU	377.247	6.96989	0.00441562	U	Bean
COG4959	Conjugal transfer protein	12.3769	8.35322	0.00244068	U	Bean
COG5268	Conjugal transfer protein	8.73435	6.88002	3.60504e-06	U	Bean
NOG198823	General secretion pathway protein h	6.89987	7.50944	0.00273379	U	Bean
NOG201561	Hypothetical protein	131.799	11.6575	0.000535865	U	Bean
NOG202994	Type II transport protein GspH	35.3004	5.81895	0.003325	U	Bean
NOG36416	pilus assembly	200.884	12.2622	0.00544032	U	Bean
NOG55320	T3SS	84.5229	9.30567	0.000311547	U	Bean
NOG80883	type IV pilus modification protein PilV	25.3044	9.37915	0.00117687	U	Bean
NOG89183	Hypothetical protein	75.3567	9.9771	3.21149e-06	U	Bean
NOG90055	General secretion pathway protein	34.3597	6.3218	7.30125e-05	U	Bean
NOG95896	Type IV conjugative transfer system protein TraE	141.033	11.7876	0.00255287	U	Bean
COG4127	Restriction endonuclease	25.6729	9.39482	2.95964e-05	V	Bean
COG4748	Hypothetical protein	311.243	6.7593	1.79166e-07	V	Bean
NOG11204	reverse transcriptase	16.3447	6.45167	0.00431813	V	Bean
NOG121270	Hypothetical protein	41.2331	7.40931	0.000441266	V	Bean
NOG212232	Type I secretion membrane fusion protein (HlyD)	49.9885	8.54327	5.86795e-05	V	Bean
COG2856	Helix-turn-helix domain protein	16.148	5.60926	2.04203e-14	E	Radish
NOG04579	Amino acid ABC transporter	5.79912	5.46835	0.000136245	E	Radish
NOG08385	1-dehydrogenase (EC 1.1.1.48)	3.87226	5.09228	0.00876735	G	Radish
NOG212909	Major Facilitator Family Transporter	3.98238	5.97839	0.00813009	G	Radish
NOG217025	Major Facilitator Family Transporter	6.73981	6.88808	0.00251982	G	Radish
NOG02015	Acyl-Coa dehydrogenase	5.48065	5.49418	2.10354e-07	I	Radish
NOG01865	LysR family transcriptional regulator	4.46493	5.30098	0.000201325	K	Radish
NOG139518	LysR family transcriptional regulator	5.38357	6.56392	0.00511369	K	Radish
NOG140923	LuxR family transcriptional regulator	3.92523	5.10635	0.0027983	K	Radish
NOG23220	LysR family transcriptional regulator	2.59577	5.2708	0.0021714	K	Radish
NOG35428	Transcriptional regulator	5.88941	6.50736	0.000121764	K	Radish
NOG36351	Transcriptional regulator	8.53243	6.25124	8.7728e-05	K	Radish
COG3754	Lipopolysaccharide biosynthesis protein	16.8259	7.48473	0.00212021	M	Radish
NOG191883	Glycosyl transferase family 2	12.5983	6.67357	0.00261058	M	Radish
NOG31444	O-Antigen polymerase	4.74658	6.12267	0.00238224	M	Radish
NOG77318	Glycosyl transferases group 1	10.5428	6.44752	4.07577e-14	M	Radish
COG3225	ABC-type uncharacterized transport system involved in gliding motility	13.3064	5.95218	0.00196051	N	Radish
NOG107681	ATP-binding protein	16.2699	7.18943	7.11521e-06	R	Radish
NOG18898	Short chain dehydrogenase	4.03946	5.1488	0.00861241	R	Radish
NOG214424	Proline iminopeptidase	11.4409	5.68678	0.000877482	R	Radish
NOG226238	EamA-like transporter family	6.95701	5.04798	0.00063663	R	Radish
NOG227494	Hypothetical protein	8.82849	7.27783	0.000589677	R	Radish
NOG228175	TPR of class II chaperones of T3S systems	2.92549	5.4927	0.00390822	R	Radish
NOG23020	Dehydrogenase reductase SDR	7.54054	5.06424	8.67312e-08	R	Radish
NOG38734	ATPase domain protein	8.23657	7.17731	0.00395595	R	Radish
NOG61536	Metalloprotease	13.7759	7.91963	7.86181e-06	R	Radish
NOG69202	Methyltransferase domain	3.09969	5.58747	0.00506838	R	Radish
NOG01890	Nucleotidyl transferase of unknown function (DUF1814)	10.0892	5.55338	0.000319193	S	Radish
NOG02917	Methyl-accepting chemotaxis, CheB	3.66852	5.66438	0.00595583	S	Radish
NOG04747	Hypothetical protein	4.89579	6.42585	0.00602164	S	Radish
NOG06820	Hypothetical protein	5.9373	5.71709	0.000790491	S	Radish
NOG09961	Hypothetical protein	2.93215	5.68762	0.00106528	S	Radish
NOG100159	Hypothetical protein	5.826	6.67691	0.00123083	S	Radish
NOG100309	Hypothetical protein	18.353	6.32683	0.00393012	S	Radish
NOG108814	Acyltransferase 3	10.6221	5.23604	0.000357686	S	Radish
NOG111031	Hypothetical protein	4.08132	6.16516	0.00256178	S	Radish
NOG115898	Hypothetical protein	12.9016	7.82404	1.44409e-12	S	Radish
NOG116175	Hypothetical protein	4.88714	6.42324	0.000919416	S	Radish
NOG119084	Hypothetical protein	6.03665	5.74564	0.000615069	S	Radish
NOG12469	PaREP1 domain-containing protein	10.3691	7.50901	0.00305881	S	Radish
NOG126255	Hypothetical protein	7.7989	6.95991	0.00651765	S	Radish
NOG139976	Hypothetical protein	13.6516	7.90648	0.00241995	S	Radish
NOG141209	Hypothetical protein	4.44264	5.29494	0.00362548	S	Radish
NOG141938	Hypothetical protein	4.51681	6.18091	3.11255e-06	S	Radish
NOG145610	Domain of unknown function (DUF3472)	9.3875	7.36644	6.65864e-06	S	Radish
NOG155908	Hypothetical protein	19.6695	5.439	0.00418829	S	Radish
NOG17594	Hypothetical protein	3.97091	6.12461	0.000250593	S	Radish
NOG210153	Hypothetical protein	6.39898	6.81315	0.00609553	S	Radish
NOG217369	Hypothetical protein	3.05946	5.74908	0.000555119	S	Radish
NOG220344	Hypothetical protein	11.979	7.71805	1.62488e-06	S	Radish
NOG25335	Protein of unknwon function (DUF2893)	8.02144	5.20869	0.00400003	S	Radish
NOG26096	Hypothetical protein	7.5037	6.96581	0.000868087	S	Radish
NOG26369	Hypothetical protein	6.58926	5.78896	1.17483e-08	S	Radish
NOG29309	Hypothetical protein	6.2754	6.78551	0.00172449	S	Radish
NOG33200	Hypothetical protein	3.72875	5.03162	0.000551825	S	Radish
NOG34190	Hypothetical protein	4.32717	5.12644	8.07776e-06	S	Radish
NOG36439	Hypothetical protein	3.13126	5.10298	0.00721726	S	Radish
NOG38826	Hypothetical protein	4.77874	6.39282	6.54832e-05	S	Radish
NOG39600	Hypothetical protein	13.2891	7.86724	0.000149097	S	Radish
NOG41554	Hypothetical protein	8.85434	6.30442	2.02946e-05	S	Radish
NOG42263	Hypothetical protein	4.01809	5.99409	0.00208188	S	Radish
NOG49989	Helix-turn-helix domain protein	5.22499	6.29454	2.92501e-05	S	Radish
NOG51219	Hypothetical protein	8.05195	7.14474	0.00191138	S	Radish
NOG51258	Hypothetical protein	5.58067	6.61531	0.00057726	S	Radish
NOG60135	Hypothetical protein	5.15565	6.50233	8.76133e-05	S	Radish
NOG64012	Hypothetical protein	5.8896	6.6936	0.00392352	S	Radish
NOG67872	Hypothetical protein	4.14125	5.18508	0.00577746	S	Radish
NOG69222	NinB family protein	5.73157	5.66921	0.00685811	S	Radish
NOG71161	Hypothetical protein	5.91429	5.39057	0.000643928	S	Radish
NOG71888	Hypothetical protein	3.5473	5.79	0.000877988	S	Radish
NOG79384	Protein of unknown function (DUF2971)	3.29562	5.85462	0.00981228	S	Radish
NOG83378	Pyocin R2_PP, tail fiber protein	4.89806	6.18847	0.00674153	S	Radish
NOG83403	Hypothetical protein	6.01137	6.52197	0.00441946	S	Radish
NOG84020	PIN domain protein	4.48996	5.30381	0.00363342	S	Radish
NOG86618	Hypothetical protein	21.9866	5.66483	4.57797e-08	S	Radish
NOG87035	Hypothetical protein	4.86891	5.42349	3.67304e-05	S	Radish
NOG87881	Hypothetical protein	3.11865	5.59933	0.000186791	S	Radish
NOG90588	Hypothetical protein	2.51808	5.46652	0.00908028	S	Radish
NOG92299	YVTN family beta-propeller repeat-containing protein	19.1586	5.54711	0.000710371	S	Radish
NOG94052	Acyltransferase family	10.6555	5.61145	9.52423e-05	S	Radish
NOG97545	Hypothetical protein	7.3754	5.08612	0.0027149	S	Radish
NOG98344	Acyltransferase family	10.4494	5.57754	0.000303323	S	Radish
NOG03904	Histidine kinase	7.85247	5.0348	0.000364847	T	Radish
NOG40843	Sensor histidine kinase	20.4408	5.25023	7.21688e-07	T	Radish
NOG51726	Sigma factor regulatory protein HasS	9.07995	7.3181	0.000628584	T	Radish
NOG12499	Hypothetical protein	12.5594	5.87467	0.000193103	U	Radish
Table S5	General functional selection in seedlings of bean and radish.

## Sheet: Sup table 6
	baseMean	log2FoldChange	pvalue	rrn Median	rrn Mean	rrn Std Dev	Plant
Beutenbergia	196.971	-4.14545	6.72313e-21	2	2	0	Bean
Carnobacterium	44.4127	-3.26324	1.6619e-10	8	7.5	0.9	Bean
Cellulomonas	418.818	-3.26628	5.8144e-15	2	2	0	Bean
Clavibacter	1150.76	-3.77041	3.75127e-15	2	2	0	Bean
Conexibacter	479.15	-3.13333	2.6996e-16	1	1	0	Bean
Exiguobacterium	169.597	-3.63162	3.47478e-20	9	9.2	0.4	Bean
Flavobacterium	777.13	-3.93251	2.57597e-06	5	4.9	2.7	Bean
Intrasporangium	288.224	-3.88589	2.73312e-22	2	2	0	Bean
Leifsonia	303.187	-4.09227	1.30652e-16	1	1	0	Bean
Microbacterium	841.075	-4.26865	1.0603e-19	2	2	0.4	Bean
Modestobacter	389.363	-3.29834	5.21175e-09	3	3	0	Bean
Nocardioides	1057.36	-3.5972	1.76736e-09	2.5	2.5	0.5	Bean
Sanguibacter	745.47	-4.44856	7.69106e-10	4	4	0	Bean
Solibacillus	75.5128	-3.98347	1.46125e-17	12	12	0	Bean
Staphylococcus	504.898	-4.52474	5.94672e-55	5	5	0.6	Bean
Thermobifida	311.39	-3.62508	2.8913e-18	4	4	0	Bean
Xylanimonas	165.361	-3.28064	7.18751e-07	3	3	0	Bean
Acetobacter	339.049	3.34739	9.2364e-12	4.5	4.1	1	Bean
Aeromonas	5835.41	3.97743	5.92846e-20	10	10	0.5	Bean
Alteromonas	2135.33	3.51301	1.54554e-05	5	6.3	2.2	Bean
Azotobacter	8004.86	3.64669	0.000283633	6	6	0	Bean
Bacillus	148297	4.07994	1.45607e-44	9	8.7	3.2	Bean
Citrobacter	33876	5.07491	2.81714e-09	8	7.6	0.6	Bean
Cronobacter	58890.3	5.00225	1.09893e-09	7	7	0	Bean
Desulfobacula	361.955	3.62608	1.11364e-11	4	4	0	Bean
Dickeya	35465.5	4.9779	4.00063e-12	7	7	0	Bean
Edwardsiella	10300.2	4.52241	3.7012e-10	8	8.4	0.8	Bean
Enterobacter	230366	5.09622	4.22999e-15	7	6.9	1.4	Bean
Enterobacteriaceae	16162.4	4.8773	3.40739e-10	/	/	/	Bean
Erwinia	146093	3.94574	1.79457e-05	1.5	3.6	2.6	Bean
Escherichia	39919.5	5.06481	1.7731e-11	/	/	/	Bean
Hamiltonella	594.905	5.08685	3.4768e-10	7	7.1	0.4	Bean
Herminiimonas	653.795	3.49306	6.24956e-09	2	2	0	Bean
Klebsiella	70258.3	4.84751	1.73126e-10	8	7.9	0.5	Bean
Pantoea	5.80004e+06	5.56485	3.68936e-08	7	6.5	1.3	Bean
Pectobacterium	28618.6	4.98829	1.28904e-12	7	7	0	Bean
Plautia	91629.3	5.27359	5.31911e-09	4	4	0	Bean
Pseudogulbenkiania	1515.23	3.39208	3.73795e-14	8	8	0	Bean
Rahnella	38347.7	5.11337	1.51678e-11	7	7	0	Bean
Raoultella	18971.6	4.96641	8.9296e-10	8	8	0	Bean
Salmonella	39917.3	5.11025	1.93099e-09	7	7	0.4	Bean
Serratia	107404	4.66874	1.49928e-11	7	7	0.3	Bean
Shewanella	3205.05	3.64767	1.23075e-14	9	9.4	1.4	Bean
Thermodesulfovibrio	185.676	3.65118	1.14494e-08	1	1	0	Bean
Thioalkalivibrio	1394.61	3.20025	1.10116e-10	1	1	0	Bean
Vibrio	3562.45	4.47776	1.2972e-14	8	7.4	4	Bean
Yersinia	10446.6	5.06395	6.90838e-13	7	6.9	0.5	Bean
Acidimicrobidae	304.67	-3.75742	1.23991e-68	/	/	/	Radish
Arthrobacter	5974.76	-4.24853	4.37492e-149	6	5.5	1.3	Radish
Beutenbergia	367.252	-4.53508	4.04152e-108	2	2	0	Radish
Blastococcus	878.312	-5.10883	7.28365e-302	3	3	0	Radish
Brachybacterium	532.678	-4.65339	4.11386e-98	3	3	0	Radish
Carnobacterium	922.497	-5.68023	2.96936e-33	8	7.5	0.9	Radish
Cellulomonas	810.267	-4.61855	3.27505e-240	2	2	0	Radish
Clavibacter	1142.15	-4.5923	1.5459e-88	2	2	0	Radish
Conexibacter	1402.01	-5.3259	0	1	1	0	Radish
Enterococcus	265.517	-3.33931	4.43081e-14	6	5.4	0.9	Radish
Frankia	1284.71	-3.09257	9.19783e-110	2	2.3	0.5	Radish
Geodermatophilus	902.329	-4.6988	9.19075e-83	3	3	0	Radish
Intrasporangium	1002.17	-6.60318	6.69304e-170	2	2	0	Radish
Isoptericola	468.879	-4.32782	4.8383e-64	3.5	3.5	0.5	Radish
Kineococcus	456.336	-3.7545	1.45516e-20	4	4	0	Radish
Kitasatospora	438.397	-3.26649	9.4379e-55	9	9	0	Radish
Kocuria	344.307	-4.25751	3.83671e-74	3	3	0	Radish
Kribbella	1159.3	-4.83598	3.11634e-177	2	2	0	Radish
Kytococcus	265.991	-3.93377	5.7333e-60	2	2	0	Radish
Lactococcus	542.662	-3.24034	6.3931e-10	6	5.8	0.5	Radish
Leifsonia	380.738	-4.7974	3.76227e-108	1	1	0	Radish
Microbacterium	728.36	-4.85878	2.08107e-61	2	2	0.4	Radish
Micrococcus	314.473	-4.30072	1.0699e-82	2.5	2.5	0.5	Radish
Microlunatus	357.778	-3.89066	6.02935e-94	1	1	0	Radish
Micromonospora	628.702	-3.17477	1.53626e-77	3	3.8	1.2	Radish
Modestobacter	817.242	-4.38679	2.32001e-200	3	3	0	Radish
Nakamurella	338.485	-3.2095	1.46721e-55	2	2	0	Radish
Nocardioides	3923.48	-6.85047	6.26726e-138	2.5	2.5	0.5	Radish
Nocardiopsis	715.455	-3.24389	5.98982e-60	5	5	5	Radish
Propionibacterium	928.174	-3.46465	1.13038e-18	3	3	0.8	Radish
Pseudonocardia	549.298	-4.37016	1.02577e-29	4	3.7	0.6	Radish
Rhodococcus	1854.15	-3.42112	3.87909e-50	4	4.2	0.5	Radish
Rubrobacter	124.518	-3.05693	1.68781e-11	1	1	0	Radish
Saccharomonospora	226.644	-4.37321	2.55085e-26	3	3	0	Radish
Saccharothrix	409.996	-3.24643	2.46051e-68	4	4	0	Radish
Salinispora	325.235	-3.90559	9.9359e-71	3	3	0	Radish
Sanguibacter	600.097	-3.51066	1.40444e-128	4	4	0	Radish
Solibacillus	596.253	-5.10361	4.07315e-39	12	12	0	Radish
Sphaerobacter	171.771	-3.14818	2.21168e-19	2	2	0	Radish
Staphylococcus	759.728	-4.55294	4.09826e-249	5	5	0.6	Radish
Streptomyces	10622.5	-3.38962	1.70923e-85	6	6.3	0.3	Radish
Streptosporangium	515.936	-3.49585	2.7908e-113	6	6	0	Radish
Thermobifida	192.035	-4.37584	3.38438e-77	4	4	0	Radish
Thermobispora	349.551	-4.43295	8.7618e-117	4	4	0	Radish
Thermomonospora	405.279	-3.06425	8.3066e-74	5	5	1	Radish
Verrucosispora	363.745	-3.13338	2.306e-33	3	3	0	Radish
Xylanimonas	349.866	-4.79148	8.47126e-134	3	3	0	Radish
Acetobacter	277.115	3.83258	4.71966e-67	4.5	4.1	1	Radish
Achromobacter	4251.81	3.13143	5.16481e-18	3	3.1	0.3	Radish
Aeromonas	1641.4	4.04163	5.54035e-203	10	10	0.5	Radish
Alteromonas	602.174	3.07389	3.43353e-08	5	6.3	2.2	Radish
Aster	232.335	4.02996	1.23219e-23	2	1.8	0.4	Radish
Azotobacter	2550.7	4.95726	5.8653e-98	6	6	0	Radish
Carsonella	3581.61	3.33728	7.38546e-32	1	1	0	Radish
Chromobacterium	622.122	3.02122	2.56836e-194	4	4.8	2.1	Radish
Chthonomonas	431.949	4.19379	1.69821e-48	/	/	/	Radish
Citrobacter	8676.13	6.02301	4.25264e-60	8	7.6	0.6	Radish
Collimonas	2390.31	3.86892	6.45158e-43	3	3	0	Radish
Croceibacter	618.214	4.19852	4.10573e-54	2	2	0	Radish
Cronobacter	14728.1	6.22318	8.08029e-36	7	7	0	Radish
Desulfobacula	1048.44	5.24867	2.17561e-78	4	4	0	Radish
Dickeya	9799.4	6.02045	1.04781e-30	7	7	0	Radish
Edwardsiella	2946.92	5.38188	4.91424e-77	8	8.4	0.8	Radish
Enterobacter	60031.7	5.82937	1.03432e-45	7	6.9	1.4	Radish
Enterobacteriaceae	4805.18	6.46258	4.24017e-38	/	/	/	Radish
Erwinia	40261.4	6.19341	1.02521e-29	1.5	3.6	2.6	Radish
Escherichia	12665.2	5.46433	1.90371e-20	0	0	0	Radish
Exiguobacterium	24408.6	4.02176	1.1717e-30	9	9.2	0.4	Radish
Halothece	663.33	4.08951	2.11282e-120	3	3	0	Radish
Hamiltonella	305.158	3.2272	3.27091e-57	7	7.1	0.4	Radish
Herbaspirillum	2534.7	3.91976	3.46604e-161	3	2.8	0.4	Radish
Herminiimonas	553.934	3.88716	0	2	2	0	Radish
Hirschia	571.708	5.10932	2.13583e-86	2	2	0	Radish
Janthinobacterium	542.054	3.97329	0	8	5.8	3.6	Radish
Klebsiella	17583	5.96271	2.12656e-53	8	7.9	0.5	Radish
Pandoraea	543.581	3.02799	1.11339e-284	4	3.6	0.7	Radish
Pantoea	753378	7.76602	2.48514e-47	7	6.5	1.3	Radish
Pectobacterium	9426.75	5.85469	2.20854e-30	7	7	0	Radish
Phytoplasma	833.099	4.09394	3.665e-28	2	2	0	Radish
Plautia	24937.4	6.94115	2.61251e-22	4	4	0	Radish
Pseudogulbenkiania	752.249	3.23612	5.13905226697607e-314	8	8	0	Radish
Pseudomonas	905660	6.41326	2.38901e-51	4	4.8	1.3	Radish
Rahnella	9822.14	6.13719	2.88327e-27	7	7	0	Radish
Raoultella	4528.74	6.1109	8.93818e-48	8	8	0	Radish
Salmonella	11372.4	5.95126	1.15118e-27	7	7	0.4	Radish
Serratia	28552.1	5.37379	7.00838e-32	7	7	0.3	Radish
Shewanella	1949.21	4.17541	1.58089e-26	9	9.4	1.4	Radish
Thermodesulfovibrio	431.872	4.84942	2.42326e-61	1	1	0	Radish
Vibrio	2052.48	4.38644	1.31282e-23	8	7.4	4	Radish
Yersinia	4185.28	5.77781	1.03444e-25	7	6.9	0.5	Radish
Table S6	rrn copy number of taxa significantly enriched or depleted in seedlings in comparison to seeds in bean and radish metagenomes

## Sheet: Sup table 7
sample	AGS	Plant	Stage
BS1	1.99068e+06	Bean	Seed		Table S7	Average genome size (AGS) estimation in radish and bean metagenomes.
BS2	2.20505e+06	Bean	Seed
BS3	1.99789e+06	Bean	Seed
RS1	1.09495e+06	Bean	Seed
RS2	1.13075e+06	Bean	Seed
RS3	1.12856e+06	Bean	Seed
BG1	1.77594e+06	Bean	Germinating
BG2	2.32607e+06	Bean	Germinating
BG3	2.64144e+06	Bean	Germinating
RG1	2.05207e+06	Radish	Germinating
RG2	1.78929e+06	Radish	Germinating
RG3	2.82017e+06	Radish	Germinating
BP1	2.00416e+06	Radish	Seedling
BP2	1.96593e+06	Radish	Seedling
BP3	1.93291e+06	Radish	Seedling
RP1	1.85786e+06	Radish	Seedling
RP2	2.06958e+06	Radish	Seedling
RP3	1.85491e+06	Radish	Seedling

## Sheet: Sup table 8
COGs (Pseudo_seedlings)	MAG9	MAG12	MAG14	MAG15	MAG4	MAG5	MAG7	Annotation
COG0622	1	0	0	0	0	1	0	Phosphodiesterase, mj0936 family
COG1112	1	0	0	0	0	1	0	Superfamily I DNA and RNA helicases and helicase subunits
COG2142	1	0	0	0	0	1	0	Succinate dehydrogenase, hydrophobic anchor subunit
COG2835	1	0	0	0	0	1	0	Conserved Protein Domain Family YcaR
COG4875	1	0	0	0	0	1	0	Calcium calmodulin dependent protein kinase ii association-domain protein
COG4968	1	0	0	0	0	1	0	Tfp pilus assembly protein PilE
NOG00479	1	0	0	0	0	1	0	Sugar ABC transporter
NOG01034	1	0	0	0	0	1	0	Hypothetical protein
NOG06854	1	0	0	0	0	1	0	3-ketoacyl-ACP reductase
NOG16903	1	0	0	0	0	1	0	Hypothetical protein
NOG215300	1	0	0	0	0	1	0	Acetyl-transferase
NOG22209	1	0	0	0	0	1	0	Oxidoreductase domain-containing protein
NOG43407	1	0	0	0	0	1	0	Hypothetical protein
NOG51373	1	0	0	0	0	1	0	Hypothetical protein
NOG86137	1	0	0	0	0	1	0	Hypothetical protein
COGs (Entero_seedlings)	MAGr14	MAGr8	MAGr9	MAG13	MAG17	MAG19	MAG24	MAG26	MAG3	Annotation
COG0377	1	1	0	0	0	1	0	1	1	NADH:ubiquinone oxidoreductase 20 kD subunit (chain B) or related Fe-S oxidoreductase
COG0516	1	1	0	0	0	1	0	1	1	IMP dehydrogenase/GMP reductase
COG0805	1	1	0	0	0	1	0	1	1	Sec-independent protein secretion pathway component TatC
COG1640	1	1	0	0	0	1	0	1	1	4-alpha-glucanotransferase
COG1718	1	1	0	0	0	1	0	1	1	Serine/threonine protein kinase involved in cell cycle control
COG2764	1	1	0	0	0	1	0	1	1	Uncharacterized protein conserved in bacteria
COG2981	1	1	0	0	0	1	0	1	1	Uncharacterized protein involved in cysteine biosynthesis
COG3090	1	1	0	0	0	1	0	1	1	TRAP-type C4-dicarboxylate transport system, small permease component
COG3211	1	1	0	0	0	1	0	1	1	Predicted phosphatase
COG3964	1	1	0	0	0	1	0	1	1	Predicted amidohydrolase
COG4783	1	1	0	0	0	1	0	1	1	Putative Zn-dependent protease, contains TPR repeats
NOG07883	1	1	0	0	0	1	0	1	1	Zinc-dependent dehydrogenases
NOG62730	1	1	0	0	0	1	0	1	1	LexA family transcriptional regulator
Table S8	COG specifically present in MAGs predominant in seedlings
